# Supplementary material for: Genome-wide analysis of horizontally acquired genes in the genus Mycobacterium
Source: Sci Rep. 2018 Oct 4;8:14817. doi: 10.1038/s41598-018-33261-w (PMC6172269; doi:10.1038/s41598-018-33261-w)
Supplement: Supplementary file 2 — Dataset 1 [file 41598_2018_33261_MOESM2_ESM.xlsx]

## Sheet: Index
			Additional file2
			Genome wide analysis of horizontally acquired genes in the genus Mycobacteria
			Arup Panda1,2,3, Michel Drancourt1, Tamir Tuller3, Pierre Pontarotti2
		Index
		Sheet 1:	Detailed list of HGTs detected by phylogenetic pattern analysis
		Sheet 2:	Results of ancestral state reconstruction
		Sheet 3:	Predicted GO and Pfam terms among candidate HGTs
		Sheet 4:	Distribution of GO terms among candidate HGTs and back gruond dataset
		Sheet 5:	Distribution of Pfam terms among candidate HGTs and back gruond dataset
		Sheet 6:	Predicted KEGG Ontology terms among candidate HGTs
		Sheet 7:	Results of BlastP search aginst pre-complied antibiotic resistance genes
		Sheet 8:	Groups with multiple gene transfer events detected in FastTree phylogeny
		Sheet 9:	Gene Transfer events detected by T-REX
		Sheet 10:	Blast hits distirubtuion for 9014 goups with at least one hit in non-Mycobacterium genome
		Sheet 11	Classification of Mycobacterium species according to pathogenic potentiality

## Sheet: Groups with detected HGT RaxML
Possible cases of HGTs detcted by RAxML and FastTree phylogeny
COG ID	Genomes in recipient clade	Genomes in donor clade	Donar clade most recent ancestor	Taxonomic ID of donar clade most recent ancestor	Donor Ancestor type	Taxonomic lineage of donar clade most recent ancestor	Genomes in external clade
RAxML_bestTree.OG_00026	110505:Mycobacterium heckeshornense, 1138871:Mycobacterium yongonense 05-1390, 59813:Mycobacterium novocastrense, 144550:Mycobacterium fortuitum subsp. acetamidolyticum, 212767:Mycobacterium sp. JS623	43354:Prauserella rugosa, 68263:Streptomyces regensis	Actinobacteria, class, 1760	1760	class	root,cellular organisms,Bacteria,Terrabacteria group,Actinobacteria,Actinobacteria	1888:Streptomyces albus, 1463883:Streptomyces sp. NRRL S-1448, 465543:Streptomyces sp. SPB074, 1927:Streptomyces rimosus, 1305837:Streptomyces sp. CNS606, 141454:Streptomyces wadayamensis, 889487:Streptomyces sp. S4, 1352941:Streptomyces niveus NCIMB 11891, 1348663:Kitasatospora cheerisanensis KCTC 2395, 53437:Nocardiopsis alba
RAxML_bestTree.OG_00051	1545728:Mycobacterium sp. EPa45, 431269:Mycobacterium setense, 1795:Mycobacterium neoaurum, 1797:Mycobacterium thermoresistibile, 228230:Mycobacterium canariasense, 1150599:Mycobacterium phlei RIVM601174, 1800:Mycobacterium chubuense, 98668:Mycobacterium septicum, 1802:Mycobacterium farcinogenes, 1804:Mycobacterium gilvum, 1807:Mycobacterium obuense, 1449048:Mycobacterium sp. UNC280MFTsu5.1, 1810…	394734:Nocardioides insulae, 1839:Nocardioides, 1380388:Nocardioides sp. URHA0032, 1380392:Nocardioides sp. URHA0020, 1298863:Marmoricola sp. URHB0036, 1844:Nocardioides luteus, 935866:Nocardioides sp. J54, 1736379:Marmoricola sp. Leaf446, 1736416:Nocardioides sp. Soil805, 196162:Nocardioides sp. JS614, 584657:Intrasporangium chromatireducens Q5-1, 1283287:Nocardioides sp. Iso805N, 1736408:Nocard…	Actinobacteria, class, 1760	1760	class	root,cellular organisms,Bacteria,Terrabacteria group,Actinobacteria,Actinobacteria	1522311:Tessaracoccus massiliensis, 1522317:Nigerium massiliense, 1747:Cutibacterium acnes, 1032480:Microlunatus phosphovorus NM-1, 348582:Propionicicella superfundia, 1035308:Dehalobacter sp. FTH1, 1203571:Propionibacterium sp. HGH0353, 765109:[Propionibacterium] humerusii HL044PA1, 1410634:Propionibacteriaceae bacterium P6A17, 1743:Propionibacterium, 1744:Propionibacterium freudenreichii, 55649…
RAxML_bestTree.OG_00061	1545728:Mycobacterium sp. EPa45, 37916:Mycobacterium chlorophenolicum, 1120797:Mycobacterium sp. 141, 1380386:Mycobacterium sp. URHB0044, 141349:Mycobacterium lentiflavum, 1772287:Mycobacterium sp. GA-1199, 244292:Mycobacterium nebraskense, 1449048:Mycobacterium sp. UNC280MFTsu5.1, 487514:Mycobacterium kyorinense, 46351:Mycobacterium hassiacum, 146018:Mycobacterium neworleansense, 146020:Mycobact…	1121721:Gordonia kroppenstedtii	Gordonia kroppenstedtii,1121721	1121721	species	root,cellular organisms,Bacteria,Terrabacteria group,Actinobacteria,Actinobacteria,Corynebacteriales,Gordoniaceae,Gordonia,Gordonia kroppenstedtii	2061:Tsukamurella paurometabola, 1151061:Tsukamurella sp. 1534, 263909:Gordonia araii
RAxML_bestTree.OG_00070	1545728:Mycobacterium sp. EPa45, 1247747:Mycobacterium avium subsp. paratuberculosis S5, 1370120:Mycobacterium sp. UM_WGJ, 1370121:Mycobacterium sp. UM_WWY, 37916:Mycobacterium chlorophenolicum, 1120797:Mycobacterium sp. 141, 1380386:Mycobacterium sp. URHB0044, 1198627:Mycobacterium abscessus subsp. massiliense str. GO 06, 141349:Mycobacterium lentiflavum, 1772287:Mycobacterium sp. GA-1199, 24429…	103808:Rhodococcus sp. AD45, 1752066:Rhodococcus sp. KB6, 103816:Rhodococcus pyridinivorans, 1170698:Rhodococcus sp. R1101, 713612:Rhodococcus sp. Chr-9, 935199:Rhodococcus sp. p52, 1827:Rhodococcus, 1828:Rhodococcus fascians, 1829:Rhodococcus rhodochrous, 1830:Rhodococcus ruber, 38312:Rhodococcus rhodnii, 1833:Rhodococcus erythropolis, 37919:Rhodococcus opacus, 374846:Rhodococcus sp. R04, 745408…	Rhodococcus, genus, 1827	1827	genus	root,cellular organisms,Bacteria,Terrabacteria group,Actinobacteria,Actinobacteria,Corynebacteriales,Nocardiaceae,Rhodococcus	1435068:Gordonia sp. HS-NH1, 263908:Gordonia effusa, 359359:Smaragdicoccus niigatensis
RAxML_bestTree.OG_00105	1545728:Mycobacterium sp. EPa45, 1370120:Mycobacterium sp. UM_WGJ, 1370121:Mycobacterium sp. UM_WWY, 1335321:Mycobacterium sp. MAC_011194_8550, 37916:Mycobacterium chlorophenolicum, 710685:Mycobacterium rhodesiae NBB3, 1380386:Mycobacterium sp. URHB0044, 141349:Mycobacterium lentiflavum, 243243:Mycobacterium avium 104, 451644:Mycobacterium conceptionense, 1772287:Mycobacterium sp. GA-1199, 138451…	1620392:Spongiibacter sp. IMCC21906	Spongiibacter sp. IMCC21906,1620392	1620392	species	root,cellular organisms,Bacteria,Proteobacteria,Gammaproteobacteria,Cellvibrionales,Spongiibacteraceae,Spongiibacter,Spongiibacter sp. IMCC21906	99480:Tetrasphaera australiensis, 101689:Tetrasphaera elongata, 330834:Tetrasphaera jenkinsii
RAxML_bestTree.OG_00112	1392000:Mycobacterium avium 10-5581, 1236609:Mycobacterium bohemicum DSM 44277, 83331:Mycobacterium tuberculosis CDC1551, 1299332:Mycobacterium ulcerans str. Harvey, 1370120:Mycobacterium sp. UM_WGJ, 1423497:Mycobacterium tuberculosis BTB09-036, 443150:Mycobacterium tuberculosis CCDC5180, 1408911:Mycobacterium tuberculosis UT0015, 512402:Mycobacterium heraklionense, 339268:Mycobacterium colombien…	1292020:Dietzia sp. UCD-THP	Dietzia sp. UCD-THP,1292020	1292020	species	root,cellular organisms,Bacteria,Terrabacteria group,Actinobacteria,Actinobacteria,Corynebacteriales,Dietziaceae,Dietzia,Dietzia sp. UCD-THP	1157635:Streptomyces sp. ATexAB-D23, 381445:Amycolatopsis nigrescens, 280236:Nocardiopsis gilva, 2062:Streptomycetaceae, 2063:Kitasatospora, 2064:Kitasatospora griseola, 2065:Kitasatospora phosalacinea, 1460244:Streptomyces sp. PCS3-D2, 81942:Kitasatospora cheerisanensis, 436229:Streptacidiphilus jeojiense, 1463841:Streptomyces sp. NRRL F-2580, 1463844:Streptomyces sp. NRRL F-2799, 1463846:Strept…
RAxML_bestTree.OG_00135	29311:Mycobacterium haemophilum, 1448837:Mycobacterium tuberculosis M2350, 1423495:Mycobacterium tuberculosis BTB08-395, 1397896:Mycobacterium tuberculosis TKK_03_0030, 1402583:Mycobacterium tuberculosis OFXR-1, 1408909:Mycobacterium tuberculosis UT0009, 1806:Mycobacterium microti, 1418256:Mycobacterium tuberculosis 36361, 1448722:Mycobacterium tuberculosis M1893, 1448725:Mycobacterium tuberculos…	1400860:Candidatus Contendobacter odensis, 133539:Nitrosococcus halophilus, 421628:Ectothiorhodospira haloalkaliphila, 1229:Nitrosococcus oceani	Gammaproteobacteria, class, 1236	1236	class	root,cellular organisms,Bacteria,Proteobacteria,Gammaproteobacteria	649841:Sulfuricella denitrificans, 1748243:Candidatus Tenderia electrophaga, 1288494:Nitrosospira lacus, 1632857:Sulfuricella sp. T08
RAxML_bestTree.OG_00140	1160711:Mycobacterium avium subsp. hominissuis A5, 1370121:Mycobacterium sp. UM_WWY, 36809:Mycobacterium abscessus, 1335321:Mycobacterium sp. MAC_011194_8550, 37916:Mycobacterium chlorophenolicum, 710685:Mycobacterium rhodesiae NBB3, 557599:Mycobacterium kansasii ATCC 12478, 1380386:Mycobacterium sp. URHB0044, 141349:Mycobacterium lentiflavum, 1436723: uMycobacterium gastri Wayne, 451644:Mycobact…	47312:Tsukamurella pulmonis, 57704:Tsukamurella tyrosinosolvens, 105579:Tsukamurella pseudospumae, 2061:Tsukamurella paurometabola	Tsukamurella, genus, 2060	2060	genus	root,cellular organisms,Bacteria,Terrabacteria group,Actinobacteria,Actinobacteria,Corynebacteriales,Tsukamurellaceae,Tsukamurella	1007104:Sphingomonas sp. S17, 1735685:Sphingomonas sp. Leaf20, 1735687:Sphingomonas sp. Leaf22, 869719:Sphingomonas endophytica, 629773:Sphingomonas sp. Mn802worker, 936474:Sphingobium sp. 22B, 392734:Terriglobus roseus, 231455:Dyella japonica, 1198114:Granulicella tundricola MP5ACTX9, 1202724:Flavobacterium akiainvivens, 1736230:Sphingomonas sp. Leaf67, 278961:Terriglobus sp. TAA 43, 1162282:Rho…
RAxML_bestTree.OG_00151	1545728:Mycobacterium sp. EPa45, 1160711:Mycobacterium avium subsp. hominissuis A5, 1370120:Mycobacterium sp. UM_WGJ, 1370121:Mycobacterium sp. UM_WWY, 37916:Mycobacterium chlorophenolicum, 1120797:Mycobacterium sp. 141, 515617:Mycobacterium tuberculosis T92, 1380386:Mycobacterium sp. URHB0044, 141349:Mycobacterium lentiflavum, 451644:Mycobacterium conceptionense, 1772287:Mycobacterium sp. GA-119…	101510:Rhodococcus jostii RHA1, 1170698:Rhodococcus sp. R1101, 1736210:Rhodococcus sp. Leaf7, 685727:Rhodococcus hoagii 103S, 1827:Rhodococcus, 1828:Rhodococcus fascians, 1829:Rhodococcus rhodochrous, 1830:Rhodococcus ruber, 1833:Rhodococcus erythropolis, 132919:Rhodococcus jostii, 37919:Rhodococcus opacus, 745408:Rhodococcus sp. JVH1, 1587522:Rhodococcus sp. MEB064, 224843:Rhodococcus sp. ADH, 3…	Rhodococcus, genus, 1827	1827	genus	root,cellular organisms,Bacteria,Terrabacteria group,Actinobacteria,Actinobacteria,Corynebacteriales,Nocardiaceae,Rhodococcus	1169152:Nocardia sp. CNY236, 257281:Nocardia concava, 1141647:Nocardia arizonensis, 1463824:Nocardia sp. NRRL WC-3656, 1141657:Nocardia vulneris, 132249:Nocardia veterana, 1823:Nocardia otitidiscaviarum, 96468:Nocardia vinacea, 382504:Nocardia jinanensis, 290231:Nocardia exalbida, 85688:Nocardia cerradoensis, 282685:Nocardia jiangxiensis, 259390:Nocardia takedensis, 135487:Nocardia cyriacigeorgic…
RAxML_bestTree.OG_00152	1545728:Mycobacterium sp. EPa45, 1370120:Mycobacterium sp. UM_WGJ, 1370121:Mycobacterium sp. UM_WWY, 37916:Mycobacterium chlorophenolicum, 1120797:Mycobacterium sp. 141, 515617:Mycobacterium tuberculosis T92, 1380386:Mycobacterium sp. URHB0044, 141349:Mycobacterium lentiflavum, 525368:Mycobacterium parascrofulaceum ATCC BAA-614, 244292:Mycobacterium nebraskense, 1423431:Mycobacterium tuberculosis…	408672:Nocardioidaceae bacterium Broad-1, 1844:Nocardioides luteus	Nocardioidaceae, family, 85015	85015	family	root,cellular organisms,Bacteria,Terrabacteria group,Actinobacteria,Actinobacteria,Propionibacteriales,Nocardioidaceae	1619947:Terrabacter sp. 28, 77133:uncultured bacterium, 1736349:Williamsia sp. Leaf354, 443218:Hoyosella subflava DQS3-9A1, 1736408:Nocardioides sp. Soil774, 1121721:Gordonia kroppenstedtii, 1603258:Williamsia herbipolensis, 1736539:Angustibacter sp. Root456, 85021:Intrasporangiaceae, 1727:Corynebacterium variabile
RAxML_bestTree.OG_00166	1545728:Mycobacterium sp. EPa45, 1370121:Mycobacterium sp. UM_WWY, 37916:Mycobacterium chlorophenolicum, 1380386:Mycobacterium sp. URHB0044, 141349:Mycobacterium lentiflavum, 525368:Mycobacterium parascrofulaceum ATCC BAA-614, 451644:Mycobacterium conceptionense, 1772287:Mycobacterium sp. GA-1199, 244292:Mycobacterium nebraskense, 1449048:Mycobacterium sp. UNC280MFTsu5.1, 487514:Mycobacterium kyo…	1587522:Rhodococcus sp. MEB064, 1827:Rhodococcus, 1828:Rhodococcus fascians, 1313067:Williamsia sp. D3, 1449068:Rhodococcus sp. UNC23MFCrub1.1, 1736210:Rhodococcus sp. Leaf7, 1736302:Rhodococcus sp. Leaf233, 1268303:Rhodococcus sp. AW25M09, 1564114:Rhodococcus sp. B7740, 1150676:Rhodococcus sp. 29MFTsu3.1, 1172184:Rhodococcus sp. 114MFTsu3.1, 1603258:Williamsia herbipolensis, 1736349:Williamsia s…	Corynebacteriales, order, 85007	85007	order	root,cellular organisms,Bacteria,Terrabacteria group,Actinobacteria,Actinobacteria,Corynebacteriales	269536:Frankia sp. R43, 35754:Dactylosporangium aurantiacum, 1747450:Frankia sp. G2
RAxML_bestTree.OG_00172	1545728:Mycobacterium sp. EPa45, 37916:Mycobacterium chlorophenolicum, 1120797:Mycobacterium sp. 141, 1791:Mycobacterium aurum, 1380386:Mycobacterium sp. URHB0044, 141349:Mycobacterium lentiflavum, 244292:Mycobacterium nebraskense, 487514:Mycobacterium kyorinense, 46351:Mycobacterium hassiacum, 146018:Mycobacterium neworleansense, 146020:Mycobacterium brisbanense, 33894:Mycobacterium africanum, 2…	182640:Kribbella flavida, 29405:Microlunatus phosphovorus, 460086:Kribbella catacumbae	Propionibacteriales, order, 85009	85009	order	root,cellular organisms,Bacteria,Terrabacteria group,Actinobacteria,Actinobacteria,Propionibacteriales	47874:Micromonospora rosaria, 571913:Luteipulveratus mongoliensis, 1150864:Micromonospora lupini str. Lupac 08, 99481:Tetrasphaera japonica, 1736349:Williamsia sp. Leaf354, 1313067:Williamsia sp. D3, 1603258:Williamsia herbipolensis, 367298:Phycicoccus, 351187:Salinispora pacifica, 1172185:Nocardia sp. 348MFTsu5.1, 767452:Serinicoccus chungangensis, 508770:Sciscionella marina, 1445613:Sciscionell…
RAxML_bestTree.OG_00178	1545728:Mycobacterium sp. EPa45, 1440774:Mycobacterium aromaticivorans JS19b1 = JCM 16368, 1370120:Mycobacterium sp. UM_WGJ, 1370121:Mycobacterium sp. UM_WWY, 37916:Mycobacterium chlorophenolicum, 1120797:Mycobacterium sp. 141, 515615:Mycobacterium tuberculosis 94_M4241A, 1380386:Mycobacterium sp. URHB0044, 141349:Mycobacterium lentiflavum, 243243:Mycobacterium avium 104, 451644:Mycobacterium con…	767452:Serinicoccus chungangensis, 384677:Ornithinimicrobium pekingense	Intrasporangiaceae, family, 85021	85021	family	root,cellular organisms,Bacteria,Terrabacteria group,Actinobacteria,Actinobacteria,Micrococcales,Intrasporangiaceae	84480:Amycolatopsis thermoflava, 1752066:Rhodococcus sp. KB6, 446469:Sanguibacter keddieii DSM 10542, 1463824:Nocardia sp. NRRL WC-3656, 1736209:Sanguibacter sp. Leaf3, 1736210:Rhodococcus sp. Leaf7, 1460244:Streptomyces sp. PCS3-D2, 2074:Pseudonocardia autotrophica, 1638939:Streptomyces sp. KE1, 44060:Streptomyces megasporus, 1463837:Streptomyces sp. NRRL B-3253, 40990:Saccharomonospora glauca, …
RAxML_bestTree.OG_00199	1545728:Mycobacterium sp. EPa45, 1247747:Mycobacterium avium subsp. paratuberculosis S5, 1370121:Mycobacterium sp. UM_WWY, 216594:Mycobacterium marinum M, 1335321:Mycobacterium sp. MAC_011194_8550, 37916:Mycobacterium chlorophenolicum, 1120797:Mycobacterium sp. 141, 515616:Mycobacterium tuberculosis 02_1987, 1380386:Mycobacterium sp. URHB0044, 141349:Mycobacterium lentiflavum, 1427516:Mycobacteri…	286802:Segniliparus rotundus	Segniliparus rotundus,286802	286802	species	root,cellular organisms,Bacteria,Terrabacteria group,Actinobacteria,Actinobacteria,Corynebacteriales,Segniliparaceae,Segniliparus,Segniliparus rotundus	84096:Gordonia alkanivorans, 1313067:Williamsia sp. D3, 2053:Gordonia, 2054:Gordonia bronchialis, 2055:Gordonia terrae, 175628:Gordonia paraffinivorans, 2061:Tsukamurella paurometabola, 1736349:Williamsia sp. Leaf354, 320799:Gordonia soli, 168480:Gordonia namibiensis, 337191:Gordonia sp. KTR9, 1121927:Gordonia hirsuta DSM 44140 = NBRC 16056, 1136941:Gordonia phthalatica, 53427:Gordonia hirsuta, 1…
RAxML_bestTree.OG_00230	1545728:Mycobacterium sp. EPa45, 1440774:Mycobacterium aromaticivorans JS19b1 = JCM 16368, 1370120:Mycobacterium sp. UM_WGJ, 1370121:Mycobacterium sp. UM_WWY, 1335321:Mycobacterium sp. MAC_011194_8550, 37916:Mycobacterium chlorophenolicum, 1120797:Mycobacterium sp. 141, 1380386:Mycobacterium sp. URHB0044, 141349:Mycobacterium lentiflavum, 243243:Mycobacterium avium 104, 451644:Mycobacterium conce…	49185:Kineosporia aurantiaca, 1380354:Cellulomonas sp. URHE0023, 1295626:Cellulomonas sp. B6, 1707:Cellulomonas, 1736546:Cellulomonas sp. Root485, 1465811:Cellulomonas massiliensis, 1711:Cellulomonas flavigena, 1736209:Sanguibacter sp. Leaf3, 545619:Paraoerskovia marina, 1736339:Cellulomonas sp. Leaf334, 1736494:Oerskovia sp. Root22, 1346710:Cellulomonas sp. FA1, 60920:Sanguibacter keddieii, 1736…	Actinobacteria, class, 1760	1760	class	root,cellular organisms,Bacteria,Terrabacteria group,Actinobacteria,Actinobacteria	1752066:Rhodococcus sp. KB6, 2054:Gordonia bronchialis, 571915:Corynebacterium mustelae, 175628:Gordonia paraffinivorans, 2061:Tsukamurella paurometabola, 1463824:Nocardia sp. NRRL WC-3656, 1736210:Rhodococcus sp. Leaf7, 37919:Rhodococcus opacus, 168480:Gordonia namibiensis, 65058:Corynebacterium ulcerans, 382504:Nocardia jinanensis, 1056816:Nocardia sp. BMG51109, 1429046:Rhodococcus rhodochrous …
RAxML_bestTree.OG_00233	1545728:Mycobacterium sp. EPa45, 1370120:Mycobacterium sp. UM_WGJ, 1370121:Mycobacterium sp. UM_WWY, 37916:Mycobacterium chlorophenolicum, 710685:Mycobacterium rhodesiae NBB3, 557599:Mycobacterium kansasii ATCC 12478, 515617:Mycobacterium tuberculosis T92, 1380386:Mycobacterium sp. URHB0044, 141349:Mycobacterium lentiflavum, 525368:Mycobacterium parascrofulaceum ATCC BAA-614, 1772287:Mycobacteriu…	286802:Segniliparus rotundus	Segniliparus rotundus,286802	286802	species	root,cellular organisms,Bacteria,Terrabacteria group,Actinobacteria,Actinobacteria,Corynebacteriales,Segniliparaceae,Segniliparus,Segniliparus rotundus	84480:Amycolatopsis thermoflava, 1519492:Nocardia sp. NRRL S-836, 342230:Amycolatopsis taiwanensis, 1427749:Amycolatopsis sp. MJM2582, 1069073:Amycolatopsis halophila, 1460371:Amycolatopsis lurida NRRL 2430, 1515610:Prauserella sp. Am3, 1814:Amycolatopsis methanolica, 40988:Saccharomonospora azurea, 40989:Saccharomonospora cyanea, 75294:Saccharomonospora xinjiangensis, 381445:Amycolatopsis nigres…
RAxML_bestTree.OG_00235	1545728:Mycobacterium sp. EPa45, 1370121:Mycobacterium sp. UM_WWY, 1335322:Mycobacterium sp. MAC_080597_8934, 37916:Mycobacterium chlorophenolicum, 710685:Mycobacterium rhodesiae NBB3, 1380386:Mycobacterium sp. URHB0044, 141349:Mycobacterium lentiflavum, 243243:Mycobacterium avium 104, 1400879:Mycobacterium tuberculosis KT-0014, 1772287:Mycobacterium sp. GA-1199, 244292:Mycobacterium nebraskense,…	286804:Segniliparus rugosus	Segniliparus rugosus,286804	286804	species	root,cellular organisms,Bacteria,Terrabacteria group,Actinobacteria,Actinobacteria,Corynebacteriales,Segniliparaceae,Segniliparus,Segniliparus rugosus	2054:Gordonia bronchialis, 2055:Gordonia terrae, 175628:Gordonia paraffinivorans, 1463824:Nocardia sp. NRRL WC-3656, 376351:Gordonia shandongensis, 168480:Gordonia namibiensis, 382504:Nocardia jinanensis, 1056816:Nocardia sp. BMG51109, 282685:Nocardia jiangxiensis, 1323361:Rhodococcus defluvii, 1108045:Gordonia rhizosphera NBRC 16068, 1268303:Rhodococcus sp. AW25M09, 114259:Nocardia paucivorans, …
RAxML_bestTree.OG_00243	1236609:Mycobacterium bohemicum DSM 44277, 1370120:Mycobacterium sp. UM_WGJ, 339268:Mycobacterium colombiense, 1168287:Mycobacterium sp. MOTT36Y, 1545691:Mycobacterium sp. UM_Kg1, 141349:Mycobacterium lentiflavum, 44454:Mycobacterium avium subsp. avium, 110505:Mycobacterium heckeshornense, 342002:Mycobacterium arupense, 1138871:Mycobacterium yongonense 05-1390, 244292:Mycobacterium nebraskense, 7…	1380356:Blastococcus sp. URHD0036	Blastococcus sp. URHD0036,1380356	1380356	species	root,cellular organisms,Bacteria,Terrabacteria group,Actinobacteria,Actinobacteria,Geodermatophilales,Geodermatophilaceae,Blastococcus,Blastococcus sp. URHD0036	47872:Micromonospora purpureochromogenes, 1464048:Micromonospora parva, 47874:Micromonospora rosaria, 1003110:Verrucosispora maris, 47850:Micromonospora aurantiaca, 47853:Micromonospora carbonacea, 285679:Micromonospora lupini, 1150864:Micromonospora lupini str. Lupac 08, 1873:Micromonospora, 356851:Micromonospora chokoriensis, 457406:Micromonospora sp. M42, 1538294:Micromonospora sp. HK10, 29159…
RAxML_bestTree.OG_00250	1545728:Mycobacterium sp. EPa45, 1370121:Mycobacterium sp. UM_WWY, 216594:Mycobacterium marinum M, 37916:Mycobacterium chlorophenolicum, 1120797:Mycobacterium sp. 141, 1380386:Mycobacterium sp. URHB0044, 141349:Mycobacterium lentiflavum, 525368:Mycobacterium parascrofulaceum ATCC BAA-614, 451644:Mycobacterium conceptionense, 1772287:Mycobacterium sp. GA-1199, 244292:Mycobacterium nebraskense, 144…	385957:Amycolatopsis sp. ATCC 39116	Amycolatopsis sp. ATCC 39116,385957	385957	species	root,cellular organisms,Bacteria,Terrabacteria group,Actinobacteria,Actinobacteria,Pseudonocardiales,Pseudonocardiaceae,Amycolatopsis,Amycolatopsis sp. ATCC 39116	269536:Frankia sp. R43, 1859:Frankia alni, 222534:Frankia elaeagni, 103441:Pseudonocardia spinosispora, 551276:Pseudonocardia acaciae, 1502734:Frankia sp. CpI1-P, 102897:Frankia sp. EUN1f, 365528:Frankia discariae, 53461:Nakamurella multipartita, 342230:Amycolatopsis taiwanensis, 573496:Frankia sp. AvcI1, 326424:Frankia alni ACN14a, 1747450:Frankia sp. G2, 298653:Frankia sp. EAN1pec, 1854:Frankia…
RAxML_bestTree.OG_00263	1545728:Mycobacterium sp. EPa45, 1370120:Mycobacterium sp. UM_WGJ, 1370121:Mycobacterium sp. UM_WWY, 1001730:Mycobacterium abscessus 5S-0708, 216594:Mycobacterium marinum M, 37916:Mycobacterium chlorophenolicum, 1120797:Mycobacterium sp. 141, 1380386:Mycobacterium sp. URHB0044, 141349:Mycobacterium lentiflavum, 525368:Mycobacterium parascrofulaceum ATCC BAA-614, 1400889:Mycobacterium tuberculosis…	84096:Gordonia alkanivorans, 2054:Gordonia bronchialis, 2055:Gordonia terrae, 1077975:Gordonia rubripertincta NBRC 101908, 175628:Gordonia paraffinivorans, 2061:Tsukamurella paurometabola, 1136941:Gordonia phthalatica, 526226:Gordonia bronchialis DSM 43247, 1736349:Williamsia sp. Leaf354, 320799:Gordonia soli, 168480:Gordonia namibiensis, 337191:Gordonia sp. KTR9, 1027371:Gordonia alkanivorans NB…	Corynebacteriales, order, 85007	85007	order	root,cellular organisms,Bacteria,Terrabacteria group,Actinobacteria,Actinobacteria,Corynebacteriales	103808:Rhodococcus sp. AD45, 257281:Nocardia concava, 1219028:Rhodococcus wratislaviensis NBRC 100605, 101510:Rhodococcus jostii RHA1, 1793160:Rhodococcus sp. SC4, 1736458:Nocardia sp. Root136, 1141647:Nocardia arizonensis, 1141657:Nocardia vulneris, 132249:Nocardia veterana, 37919:Rhodococcus opacus, 1827:Rhodococcus, 1829:Rhodococcus rhodochrous, 228006:Nocardia tenerifensis, 1129896:Rhodococcu…
RAxML_bestTree.OG_00265	1545728:Mycobacterium sp. EPa45, 1370121:Mycobacterium sp. UM_WWY, 37916:Mycobacterium chlorophenolicum, 1120797:Mycobacterium sp. 141, 1380386:Mycobacterium sp. URHB0044, 1400872:Mycobacterium tuberculosis KT-0003, 244292:Mycobacterium nebraskense, 1423440:Mycobacterium tuberculosis BTB04-172, 1449048:Mycobacterium sp. UNC280MFTsu5.1, 1449060:Mycobacterium sp. UNCCL9, 487514:Mycobacterium kyorin…	44752:Rhodococcus wratislaviensis	Rhodococcus wratislaviensis,44752	44752	species	root,cellular organisms,Bacteria,Terrabacteria group,Actinobacteria,Actinobacteria,Corynebacteriales,Nocardiaceae,Rhodococcus,Rhodococcus wratislaviensis	103808:Rhodococcus sp. AD45, 257281:Nocardia concava, 1752066:Rhodococcus sp. KB6, 103816:Rhodococcus pyridinivorans, 1736458:Nocardia sp. Root136, 1807499:Rhodococcus sp. LB1, 713612:Rhodococcus sp. Chr-9, 1141647:Nocardia arizonensis, 1463824:Nocardia sp. NRRL WC-3656, 1133849:Nocardia brasiliensis ATCC 700358, 186196:Rhodococcus sp. DK17, 132249:Nocardia veterana, 37919:Rhodococcus opacus, 935…
RAxML_bestTree.OG_00269	1545728:Mycobacterium sp. EPa45, 1370120:Mycobacterium sp. UM_WGJ, 1370121:Mycobacterium sp. UM_WWY, 216594:Mycobacterium marinum M, 37916:Mycobacterium chlorophenolicum, 710685:Mycobacterium rhodesiae NBB3, 515616:Mycobacterium tuberculosis 02_1987, 515617:Mycobacterium tuberculosis T92, 1380386:Mycobacterium sp. URHB0044, 141349:Mycobacterium lentiflavum, 243243:Mycobacterium avium 104, 525368:…	443218:Hoyosella subflava DQS3-9A1	Hoyosella subflava DQS3-9A1,443218	443218	no rank	root,cellular organisms,Bacteria,Terrabacteria group,Actinobacteria,Actinobacteria,Corynebacteriales,Mycobacteriaceae,Hoyosella,Hoyosella subflava,Hoyosella subflava DQS3-9A1	450821:Rhodococcus sp. P14, 101510:Rhodococcus jostii RHA1, 103816:Rhodococcus pyridinivorans, 1170698:Rhodococcus sp. R1101, 1736210:Rhodococcus sp. Leaf7, 1827:Rhodococcus, 1828:Rhodococcus fascians, 1829:Rhodococcus rhodochrous, 1830:Rhodococcus ruber, 1129896:Rhodococcus opacus M213, 1833:Rhodococcus erythropolis, 1165867:Rhodococcus imtechensis RKJ300 = JCM 13270, 359359:Smaragdicoccus niiga…
RAxML_bestTree.OG_00276	1545728:Mycobacterium sp. EPa45, 1370120:Mycobacterium sp. UM_WGJ, 1370121:Mycobacterium sp. UM_WWY, 37916:Mycobacterium chlorophenolicum, 1120797:Mycobacterium sp. 141, 1380386:Mycobacterium sp. URHB0044, 141349:Mycobacterium lentiflavum, 451644:Mycobacterium conceptionense, 244292:Mycobacterium nebraskense, 1449048:Mycobacterium sp. UNC280MFTsu5.1, 146020:Mycobacterium brisbanense, 487514:Mycob…	1629713:Desulfobulbaceae bacterium BRH_c16a, 225196:Geopsychrobacter electrodiphilus, 404589:Anaeromyxobacter sp. Fw109-5, 447217:Anaeromyxobacter sp. K, 1300915:Anaeromyxobacter sp. PSR-1, 161493:Anaeromyxobacter dehalogenans	Deltaproteobacteria, class, 28221	28221	class	root,cellular organisms,Bacteria,Proteobacteria,delta/epsilon subdivisions,Deltaproteobacteria	1307761:Salinispira pacifica
RAxML_bestTree.OG_00280	1545728:Mycobacterium sp. EPa45, 1370120:Mycobacterium sp. UM_WGJ, 1370121:Mycobacterium sp. UM_WWY, 37916:Mycobacterium chlorophenolicum, 710685:Mycobacterium rhodesiae NBB3, 1380386:Mycobacterium sp. URHB0044, 141349:Mycobacterium lentiflavum, 451644:Mycobacterium conceptionense, 1772287:Mycobacterium sp. GA-1199, 244292:Mycobacterium nebraskense, 1449048:Mycobacterium sp. UNC280MFTsu5.1, 33892…	103808:Rhodococcus sp. AD45, 1752066:Rhodococcus sp. KB6, 630403:Tomitella biformata, 101510:Rhodococcus jostii RHA1, 103816:Rhodococcus pyridinivorans, 1736300:Rhodococcus sp. Leaf225, 1807499:Rhodococcus sp. LB1, 713612:Rhodococcus sp. Chr-9, 1564114:Rhodococcus sp. B7740, 1736210:Rhodococcus sp. Leaf7, 37919:Rhodococcus opacus, 1827:Rhodococcus, 1828:Rhodococcus fascians, 1829:Rhodococcus rhod…	Corynebacteriales, order, 85007	85007	order	root,cellular organisms,Bacteria,Terrabacteria group,Actinobacteria,Actinobacteria,Corynebacteriales	47312:Tsukamurella pulmonis, 57704:Tsukamurella tyrosinosolvens, 105579:Tsukamurella pseudospumae, 2061:Tsukamurella paurometabola, 1151061:Tsukamurella sp. 1534
RAxML_bestTree.OG_00293	1545728:Mycobacterium sp. EPa45, 1370120:Mycobacterium sp. UM_WGJ, 1370121:Mycobacterium sp. UM_WWY, 37916:Mycobacterium chlorophenolicum, 1120797:Mycobacterium sp. 141, 1380386:Mycobacterium sp. URHB0044, 451644:Mycobacterium conceptionense, 244292:Mycobacterium nebraskense, 1449048:Mycobacterium sp. UNC280MFTsu5.1, 487514:Mycobacterium kyorinense, 46351:Mycobacterium hassiacum, 146018:Mycobacte…	1547867:Streptomyces sp. NBRC 110035, 222534:Frankia elaeagni	Actinobacteria, class, 1760	1760	class	root,cellular organisms,Bacteria,Terrabacteria group,Actinobacteria,Actinobacteria	31958:Amycolatopsis orientalis, 571913:Luteipulveratus mongoliensis, 427918:Nitriliruptor alkaliphilus, 1463825:Saccharothrix sp. NRRL B-16314, 1460371:Amycolatopsis lurida NRRL 2430, 37919:Rhodococcus opacus, 1828:Rhodococcus fascians, 1427749:Amycolatopsis sp. MJM2582, 1463846:Streptomyces sp. NRRL F-3213, 211114:Allokutzneria albata, 1836:Saccharopolyspora erythraea, 1631356:Luteipulveratus ha…
RAxML_bestTree.OG_00314	1545728:Mycobacterium sp. EPa45, 1370121:Mycobacterium sp. UM_WWY, 1078020:Mycobacterium thermoresistibile ATCC 19527, 37916:Mycobacterium chlorophenolicum, 1120797:Mycobacterium sp. 141, 1380386:Mycobacterium sp. URHB0044, 141349:Mycobacterium lentiflavum, 1353275:Mycobacterium abscessus V06705, 451644:Mycobacterium conceptionense, 1772287:Mycobacterium sp. GA-1199, 244292:Mycobacterium nebraske…	38312:Rhodococcus rhodnii	Rhodococcus rhodnii,38312	38312	species	root,cellular organisms,Bacteria,Terrabacteria group,Actinobacteria,Actinobacteria,Corynebacteriales,Nocardiaceae,Rhodococcus,Rhodococcus rhodnii	630403:Tomitella biformata
RAxML_bestTree.OG_00316	36809:Mycobacterium abscessus, 1763:Mycobacterium, 670516:Mycobacterium chelonae group, 83262:Mycobacterium immunogenum, 1774:Mycobacterium chelonae	293890:Agromyces subbeticus, 1263625:Microbacterium sp. SA39, 683150:Arthrobacter nitrophenolicus, 582680:Microbacterium azadirachtae, 37927:Sinomonas atrocyanea, 1736232:Arthrobacter sp. Leaf69, 1338436:Sinomonas humi, 271431:Arthrobacter castelli, 1736271:Arthrobacter sp. Leaf137, 1494608:Arthrobacter sp. PAMC 25486, 861266:Pseudarthrobacter siccitolerans, 1449044:Arthrobacter sp. UNC362MFTsu5.…	Micrococcales, order, 85006	85006	order	root,cellular organisms,Bacteria,Terrabacteria group,Actinobacteria,Actinobacteria,Micrococcales	84480:Amycolatopsis thermoflava, 100225:Austwickia chelonae, 508770:Sciscionella marina, 1923:Streptomyces phaeochromogenes, 58116:Glycomyces tenuis, 2006:Thermobispora bispora, 285574:Streptomyces erythrochromogenes, 1169153:Nocardiopsis sp. CNS-639, 28042:Saccharopolyspora rectivirgula, 58123:Spirillospora albida, 1463821:Glycomyces sp. NRRL B-16210, 1736521:Aeromicrobium sp. Root344, 889487:St…
RAxML_bestTree.OG_00321	1545728:Mycobacterium sp. EPa45, 1370120:Mycobacterium sp. UM_WGJ, 37916:Mycobacterium chlorophenolicum, 1120797:Mycobacterium sp. 141, 1380386:Mycobacterium sp. URHB0044, 141349:Mycobacterium lentiflavum, 451644:Mycobacterium conceptionense, 1772287:Mycobacterium sp. GA-1199, 244292:Mycobacterium nebraskense, 1449060:Mycobacterium sp. UNCCL9, 487514:Mycobacterium kyorinense, 1245275:Mycobacteriu…	286802:Segniliparus rotundus, 679197:Segniliparus rugosus ATCC BAA-974	Segniliparus, genus, 286801	286801	genus	root,cellular organisms,Bacteria,Terrabacteria group,Actinobacteria,Actinobacteria,Corynebacteriales,Segniliparaceae,Segniliparus	263909:Gordonia araii
RAxML_bestTree.OG_00330	1545728:Mycobacterium sp. EPa45, 1370121:Mycobacterium sp. UM_WWY, 37916:Mycobacterium chlorophenolicum, 1120797:Mycobacterium sp. 141, 1380386:Mycobacterium sp. URHB0044, 141349:Mycobacterium lentiflavum, 1772287:Mycobacterium sp. GA-1199, 244292:Mycobacterium nebraskense, 1138871:Mycobacterium yongonense 05-1390, 222805:Mycobacterium chimaera, 487514:Mycobacterium kyorinense, 46351:Mycobacteriu…	103808:Rhodococcus sp. AD45, 1323361:Rhodococcus defluvii, 1827:Rhodococcus, 1828:Rhodococcus fascians, 1829:Rhodococcus rhodochrous, 38312:Rhodococcus rhodnii, 1170698:Rhodococcus sp. R1101, 1449069:Rhodococcus sp. UNC363MFTsu5.1, 334542:Rhodococcus qingshengii, 1268303:Rhodococcus sp. AW25M09, 260936:Rhodococcus sp. RD6.2, 103816:Rhodococcus pyridinivorans, 443218:Hoyosella subflava DQS3-9A1, 1…	Corynebacteriales, order, 85007	85007	order	root,cellular organisms,Bacteria,Terrabacteria group,Actinobacteria,Actinobacteria,Corynebacteriales	359359:Smaragdicoccus niigatensis
RAxML_bestTree.OG_00333	1545728:Mycobacterium sp. EPa45, 1370120:Mycobacterium sp. UM_WGJ, 1370121:Mycobacterium sp. UM_WWY, 37916:Mycobacterium chlorophenolicum, 1120797:Mycobacterium sp. 141, 1380386:Mycobacterium sp. URHB0044, 141349:Mycobacterium lentiflavum, 1772287:Mycobacterium sp. GA-1199, 244292:Mycobacterium nebraskense, 1381559:Mycobacterium avium subsp. hominissuis 10-5606, 1449048:Mycobacterium sp. UNC280MF…	359359:Smaragdicoccus niigatensis	Smaragdicoccus niigatensis,359359	359359	species	root,cellular organisms,Bacteria,Terrabacteria group,Actinobacteria,Actinobacteria,Corynebacteriales,Nocardiaceae,Smaragdicoccus,Smaragdicoccus niigatensis	257281:Nocardia concava, 1736458:Nocardia sp. Root136, 1141647:Nocardia arizonensis, 1463824:Nocardia sp. NRRL WC-3656, 1817:Nocardia, 132249:Nocardia veterana, 1823:Nocardia otitidiscaviarum, 228006:Nocardia tenerifensis, 382504:Nocardia jinanensis, 1056816:Nocardia sp. BMG51109, 290231:Nocardia exalbida, 282685:Nocardia jiangxiensis, 259390:Nocardia takedensis, 135487:Nocardia cyriacigeorgica, …
RAxML_bestTree.OG_00347	1545728:Mycobacterium sp. EPa45, 1370120:Mycobacterium sp. UM_WGJ, 37916:Mycobacterium chlorophenolicum, 710685:Mycobacterium rhodesiae NBB3, 1380386:Mycobacterium sp. URHB0044, 141349:Mycobacterium lentiflavum, 1772287:Mycobacterium sp. GA-1199, 244292:Mycobacterium nebraskense, 1138871:Mycobacterium yongonense 05-1390, 1449060:Mycobacterium sp. UNCCL9, 487514:Mycobacterium kyorinense, 46351:Myc…	1077976:Gordonia polyisoprenivorans NBRC 16320 = JCM 10675, 1121721:Gordonia kroppenstedtii, 84595:Gordonia polyisoprenivorans	Gordonia, genus, 2053	2053	genus	root,cellular organisms,Bacteria,Terrabacteria group,Actinobacteria,Actinobacteria,Corynebacteriales,Gordoniaceae,Gordonia	1380353:Geodermatophilaceae bacterium URHB0062, 54010:Pseudonocardia asaccharolytica, 630403:Tomitella biformata, 551276:Pseudonocardia acaciae, 240495:Pseudonocardia dioxanivorans
RAxML_bestTree.OG_00357	1545728:Mycobacterium sp. EPa45, 1448450:Mycobacterium tuberculosis TKK_03_0116, 1370121:Mycobacterium sp. UM_WWY, 216594:Mycobacterium marinum M, 37916:Mycobacterium chlorophenolicum, 710685:Mycobacterium rhodesiae NBB3, 1422085:Mycobacterium tuberculosis TB_RSA169, 1380386:Mycobacterium sp. URHB0044, 1198627:Mycobacterium abscessus subsp. massiliense str. GO 06, 141349:Mycobacterium lentiflavum…	321318:Dietzia cinnamea, 910954:Dietzia cinnamea P4, 665550:Dietzia alimentaria, 286802:Segniliparus rotundus, 1292020:Dietzia sp. UCD-THP, 286804:Segniliparus rugosus	Corynebacteriales, order, 85007	85007	order	root,cellular organisms,Bacteria,Terrabacteria group,Actinobacteria,Actinobacteria,Corynebacteriales	84096:Gordonia alkanivorans, 2053:Gordonia, 2054:Gordonia bronchialis, 2055:Gordonia terrae, 175628:Gordonia paraffinivorans, 2061:Tsukamurella paurometabola, 1075090:Gordonia amarae NBRC 15530, 1736349:Williamsia sp. Leaf354, 320799:Gordonia soli, 168480:Gordonia namibiensis, 337191:Gordonia sp. KTR9, 1313067:Williamsia sp. D3, 1136941:Gordonia phthalatica, 1077974:Gordonia effusa NBRC 100432, 5…
RAxML_bestTree.OG_00358	1545728:Mycobacterium sp. EPa45, 1370120:Mycobacterium sp. UM_WGJ, 1370121:Mycobacterium sp. UM_WWY, 1120797:Mycobacterium sp. 141, 515616:Mycobacterium tuberculosis 02_1987, 1380386:Mycobacterium sp. URHB0044, 141349:Mycobacterium lentiflavum, 244292:Mycobacterium nebraskense, 222805:Mycobacterium chimaera, 1449048:Mycobacterium sp. UNC280MFTsu5.1, 1449060:Mycobacterium sp. UNCCL9, 487514:Mycoba…	47312:Tsukamurella pulmonis, 57704:Tsukamurella tyrosinosolvens, 105579:Tsukamurella pseudospumae, 2061:Tsukamurella paurometabola, 1151061:Tsukamurella sp. 1534	Tsukamurella, genus, 2060	2060	genus	root,cellular organisms,Bacteria,Terrabacteria group,Actinobacteria,Actinobacteria,Corynebacteriales,Tsukamurellaceae,Tsukamurella	84096:Gordonia alkanivorans, 2053:Gordonia, 2054:Gordonia bronchialis, 2055:Gordonia terrae, 175628:Gordonia paraffinivorans, 83341:Gordonia rhizosphera, 1736349:Williamsia sp. Leaf354, 376351:Gordonia shandongensis, 168480:Gordonia namibiensis, 337191:Gordonia sp. KTR9, 1313067:Williamsia sp. D3, 1136941:Gordonia phthalatica, 53427:Gordonia hirsuta, 1121721:Gordonia kroppenstedtii, 1603258:Willi…
RAxML_bestTree.OG_00361	875328:Mycobacterium sinense, 1078020:Mycobacterium thermoresistibile ATCC 19527, 1797:Mycobacterium thermoresistibile, 1370120:Mycobacterium sp. UM_WGJ, 512402:Mycobacterium heraklionense, 342002:Mycobacterium arupense, 1764:Mycobacterium avium, 1545691:Mycobacterium sp. UM_Kg1, 1545692:Mycobacterium sp. UM_Kg17, 1545693:Mycobacterium sp. UM_Kg27, 1545694:Mycobacterium sp. UM_NZ2	630403:Tomitella biformata	Tomitella biformata,630403	630403	species	root,cellular organisms,Bacteria,Terrabacteria group,Actinobacteria,Actinobacteria,Corynebacteriales,unclassified Corynebacteriales,Tomitella,Tomitella biformata	84096:Gordonia alkanivorans, 168480:Gordonia namibiensis, 935199:Rhodococcus sp. p52, 1827:Rhodococcus, 1829:Rhodococcus rhodochrous, 1830:Rhodococcus ruber, 38312:Rhodococcus rhodnii, 1170698:Rhodococcus sp. R1101, 175628:Gordonia paraffinivorans, 37328:Nocardia carnea, 103816:Rhodococcus pyridinivorans, 1241906:Gordonia sp. NB4-1Y, 36822:Gordonia rubripertincta, 228599:Nocardia higoensis, 13010…
RAxML_bestTree.OG_00364	1545728:Mycobacterium sp. EPa45, 1160712:Mycobacterium avium subsp. hominissuis 3388, 1370121:Mycobacterium sp. UM_WWY, 1335321:Mycobacterium sp. MAC_011194_8550, 37916:Mycobacterium chlorophenolicum, 1120797:Mycobacterium sp. 141, 557599:Mycobacterium kansasii ATCC 12478, 1380386:Mycobacterium sp. URHB0044, 1198627:Mycobacterium abscessus subsp. massiliense str. GO 06, 141349:Mycobacterium lenti…	84480:Amycolatopsis thermoflava, 129922:Saccharomonospora halophila, 630403:Tomitella biformata, 640132:Segniliparus rotundus DSM 44985, 342230:Amycolatopsis taiwanensis, 40990:Saccharomonospora glauca, 1069073:Amycolatopsis halophila, 1292037:Amycolatopsis vancoresmycina DSM 44592, 1460371:Amycolatopsis lurida NRRL 2430, 1515610:Prauserella sp. Am3, 1814:Amycolatopsis methanolica, 40988:Saccharo…	Actinobacteria, class, 1760	1760	class	root,cellular organisms,Bacteria,Terrabacteria group,Actinobacteria,Actinobacteria	2053:Gordonia, 2054:Gordonia bronchialis, 2055:Gordonia terrae, 175628:Gordonia paraffinivorans, 2061:Tsukamurella paurometabola, 1463824:Nocardia sp. NRRL WC-3656, 1736210:Rhodococcus sp. Leaf7, 945692:Gordonia neofelifaecis, 376351:Gordonia shandongensis, 168480:Gordonia namibiensis, 382504:Nocardia jinanensis, 1165867:Rhodococcus imtechensis RKJ300 = JCM 13270, 1056816:Nocardia sp. BMG51109, 1…
RAxML_bestTree.OG_00367	1545728:Mycobacterium sp. EPa45, 1370120:Mycobacterium sp. UM_WGJ, 1370121:Mycobacterium sp. UM_WWY, 710685:Mycobacterium rhodesiae NBB3, 1380386:Mycobacterium sp. URHB0044, 141349:Mycobacterium lentiflavum, 1772287:Mycobacterium sp. GA-1199, 244292:Mycobacterium nebraskense, 1449048:Mycobacterium sp. UNC280MFTsu5.1, 487514:Mycobacterium kyorinense, 46351:Mycobacterium hassiacum, 146018:Mycobacte…	286802:Segniliparus rotundus, 286804:Segniliparus rugosus	Segniliparus, genus, 286801	286801	genus	root,cellular organisms,Bacteria,Terrabacteria group,Actinobacteria,Actinobacteria,Corynebacteriales,Segniliparaceae,Segniliparus	1169152:Nocardia sp. CNY236, 257281:Nocardia concava, 103816:Rhodococcus pyridinivorans, 1170698:Rhodococcus sp. R1101, 1141647:Nocardia arizonensis, 1463824:Nocardia sp. NRRL WC-3656, 1736210:Rhodococcus sp. Leaf7, 132249:Nocardia veterana, 1564114:Rhodococcus sp. B7740, 1817:Nocardia, 37919:Rhodococcus opacus, 935199:Rhodococcus sp. p52, 1827:Rhodococcus, 1828:Rhodococcus fascians, 1829:Rhodoco…
RAxML_bestTree.OG_00372	1545728:Mycobacterium sp. EPa45, 36809:Mycobacterium abscessus, 1120797:Mycobacterium sp. 141, 515617:Mycobacterium tuberculosis T92, 1380386:Mycobacterium sp. URHB0044, 141349:Mycobacterium lentiflavum, 451644:Mycobacterium conceptionense, 1772287:Mycobacterium sp. GA-1199, 244292:Mycobacterium nebraskense, 487514:Mycobacterium kyorinense, 46351:Mycobacterium hassiacum, 1423454:Mycobacterium tub…	639313:Hoyosella subflava, 443218:Hoyosella subflava DQS3-9A1	Hoyosella subflava, species, 639313	639313	species	root,cellular organisms,Bacteria,Terrabacteria group,Actinobacteria,Actinobacteria,Corynebacteriales,Mycobacteriaceae,Hoyosella,Hoyosella subflava	84096:Gordonia alkanivorans, 2053:Gordonia, 2054:Gordonia bronchialis, 2055:Gordonia terrae, 175628:Gordonia paraffinivorans, 2061:Tsukamurella paurometabola, 1136941:Gordonia phthalatica, 526226:Gordonia bronchialis DSM 43247, 945692:Gordonia neofelifaecis, 1736349:Williamsia sp. Leaf354, 320799:Gordonia soli, 168480:Gordonia namibiensis, 1073574:Gordonia araii NBRC 100433, 1089453:Gordonia sput…
RAxML_bestTree.OG_00379	1545728:Mycobacterium sp. EPa45, 1247747:Mycobacterium avium subsp. paratuberculosis S5, 1370120:Mycobacterium sp. UM_WGJ, 1370121:Mycobacterium sp. UM_WWY, 1335321:Mycobacterium sp. MAC_011194_8550, 37916:Mycobacterium chlorophenolicum, 1120797:Mycobacterium sp. 141, 1380386:Mycobacterium sp. URHB0044, 141349:Mycobacterium lentiflavum, 1772287:Mycobacterium sp. GA-1199, 244292:Mycobacterium nebr…	121039:Ferrimicrobium acidiphilum	Ferrimicrobium acidiphilum,121039	121039	species	root,cellular organisms,Bacteria,Terrabacteria group,Actinobacteria,Acidimicrobiia,Acidimicrobiales,Acidimicrobiaceae,Ferrimicrobium,Ferrimicrobium acidiphilum	2208:Methanosarcina barkeri, 2369:Arhodomonas aquaeolei, 1519494:Nocardiopsis sp. NRRL B-16309, 53441:Nocardiopsis lucentensis, 281473:Jiangella gansuensis, 626887:Marinobacter nanhaiticus D15-8W, 280236:Nocardiopsis gilva, 702383:Jiangella muralis, 418856:Nevskia soli, 915:Nitrosomonas europaea, 563188:Salinisphaera hydrothermalis, 419479:Jiangella alkaliphila, 1137268:Nocardiopsis sp. CNT312, 2…
RAxML_bestTree.OG_00391	1772285:Mycobacterium sp. IS-1742, 39687:Mycobacterium austroafricanum, 1800:Mycobacterium chubuense, 1370121:Mycobacterium sp. UM_WWY, 1804:Mycobacterium gilvum, 1807:Mycobacterium obuense, 1120797:Mycobacterium sp. 141, 212767:Mycobacterium sp. JS623, 480418:Mycobacterium lepromatosis, 59813:Mycobacterium novocastrense, 110505:Mycobacterium heckeshornense, 1157943:Mycobacterium sp. 155, 1772277…	630403:Tomitella biformata	Tomitella biformata,630403	630403	species	root,cellular organisms,Bacteria,Terrabacteria group,Actinobacteria,Actinobacteria,Corynebacteriales,unclassified Corynebacteriales,Tomitella,Tomitella biformata	1827:Rhodococcus, 450821:Rhodococcus sp. P14, 1830:Rhodococcus ruber
RAxML_bestTree.OG_00407	710685:Mycobacterium rhodesiae NBB3	1105367:Paenirhodobacter enshiensis	Paenirhodobacter enshiensis,1105367	1105367	species	root,cellular organisms,Bacteria,Proteobacteria,Alphaproteobacteria,Rhodobacterales,Rhodobacteraceae,Paenirhodobacter,Paenirhodobacter enshiensis	596309:Rhodococcus erythropolis SK121
RAxML_bestTree.OG_00412	1236609:Mycobacterium bohemicum DSM 44277, 362242:Mycobacterium ulcerans Agy99, 83331:Mycobacterium tuberculosis CDC1551, 83332:Mycobacterium tuberculosis H37Rv, 1797:Mycobacterium thermoresistibile, 228230:Mycobacterium canariasense, 1736457:Mycobacterium sp. Root135, 1370121:Mycobacterium sp. UM_WWY, 1802:Mycobacterium farcinogenes, 1804:Mycobacterium gilvum, 46351:Mycobacterium hassiacum, 1460…	286802:Segniliparus rotundus, 286804:Segniliparus rugosus	Segniliparus, genus, 286801	286801	genus	root,cellular organisms,Bacteria,Terrabacteria group,Actinobacteria,Actinobacteria,Corynebacteriales,Segniliparaceae,Segniliparus	57704:Tsukamurella tyrosinosolvens, 105579:Tsukamurella pseudospumae, 2061:Tsukamurella paurometabola, 47312:Tsukamurella pulmonis, 521096:Tsukamurella paurometabola DSM 20162, 1151061:Tsukamurella sp. 1534
RAxML_bestTree.OG_00429	1800:Mycobacterium chubuense, 1807:Mycobacterium obuense, 164756:Mycobacterium sp. MCS, 37916:Mycobacterium chlorophenolicum, 1380386:Mycobacterium sp. URHB0044, 59813:Mycobacterium novocastrense, 1566886:Mycobacterium malmesburyense, 1736391:Mycobacterium sp. Soil538, 36814:Mycobacterium rhodesiae, 318424:Mycobacterium rufum, 46351:Mycobacterium hassiacum, 1566885:Mycobacterium komanii, 1763:Myc…	630403:Tomitella biformata, 321318:Dietzia cinnamea	Corynebacteriales, order, 85007	85007	order	root,cellular organisms,Bacteria,Terrabacteria group,Actinobacteria,Actinobacteria,Corynebacteriales	2054:Gordonia bronchialis
RAxML_bestTree.OG_00434	1545728:Mycobacterium sp. EPa45, 1370120:Mycobacterium sp. UM_WGJ, 1370121:Mycobacterium sp. UM_WWY, 37916:Mycobacterium chlorophenolicum, 1120797:Mycobacterium sp. 141, 1380386:Mycobacterium sp. URHB0044, 141349:Mycobacterium lentiflavum, 451644:Mycobacterium conceptionense, 244292:Mycobacterium nebraskense, 487514:Mycobacterium kyorinense, 46351:Mycobacterium hassiacum, 146018:Mycobacterium new…	47312:Tsukamurella pulmonis, 286802:Segniliparus rotundus, 286804:Segniliparus rugosus, 2061:Tsukamurella paurometabola	Corynebacteriales, order, 85007	85007	order	root,cellular organisms,Bacteria,Terrabacteria group,Actinobacteria,Actinobacteria,Corynebacteriales	103808:Rhodococcus sp. AD45, 257281:Nocardia concava, 1736458:Nocardia sp. Root136, 175628:Gordonia paraffinivorans, 83341:Gordonia rhizosphera, 320799:Gordonia soli, 1827:Rhodococcus, 1828:Rhodococcus fascians, 1829:Rhodococcus rhodochrous, 1830:Rhodococcus ruber, 1136941:Gordonia phthalatica, 1056816:Nocardia sp. BMG51109, 53427:Gordonia hirsuta, 135487:Nocardia cyriacigeorgica, 644548:Gordonia…
RAxML_bestTree.OG_00441	1545728:Mycobacterium sp. EPa45, 1160712:Mycobacterium avium subsp. hominissuis 3388, 37916:Mycobacterium chlorophenolicum, 1120797:Mycobacterium sp. 141, 1380386:Mycobacterium sp. URHB0044, 141349:Mycobacterium lentiflavum, 1772287:Mycobacterium sp. GA-1199, 244292:Mycobacterium nebraskense, 1381559:Mycobacterium avium subsp. hominissuis 10-5606, 33892:Mycobacterium bovis BCG, 487514:Mycobacteri…	1827:Rhodococcus, 1828:Rhodococcus fascians, 1833:Rhodococcus erythropolis, 1449069:Rhodococcus sp. UNC363MFTsu5.1, 1268303:Rhodococcus sp. AW25M09, 543736:Rhodococcus opacus PD630, 1736319:Rhodococcus sp. Leaf278, 37919:Rhodococcus opacus	Rhodococcus, genus, 1827	1827	genus	root,cellular organisms,Bacteria,Terrabacteria group,Actinobacteria,Actinobacteria,Corynebacteriales,Nocardiaceae,Rhodococcus	1760:Actinobacteria, 209249:Nocardia niigatensis, 209252:Nocardia asiatica, 228006:Nocardia tenerifensis, 1110697:Nocardia asteroides NBRC 15531, 120957:Nocardia abscessus, 443218:Hoyosella subflava DQS3-9A1, 228601:Nocardia pneumoniae, 257275:Nocardia thailandica, 89053:Gordonia amicalis
RAxML_bestTree.OG_00447	1545728:Mycobacterium sp. EPa45, 37916:Mycobacterium chlorophenolicum, 710685:Mycobacterium rhodesiae NBB3, 1772286:Mycobacterium sp. IS-1590, 1380386:Mycobacterium sp. URHB0044, 141349:Mycobacterium lentiflavum, 1772287:Mycobacterium sp. GA-1199, 244292:Mycobacterium nebraskense, 1449048:Mycobacterium sp. UNC280MFTsu5.1, 487514:Mycobacterium kyorinense, 46351:Mycobacterium hassiacum, 146018:Myco…	103808:Rhodococcus sp. AD45, 1752066:Rhodococcus sp. KB6, 103816:Rhodococcus pyridinivorans, 1170698:Rhodococcus sp. R1101, 713612:Rhodococcus sp. Chr-9, 37919:Rhodococcus opacus, 1829:Rhodococcus rhodochrous, 1129896:Rhodococcus opacus M213, 1793160:Rhodococcus sp. SC4, 191292:Rhodococcus aetherivorans, 374846:Rhodococcus sp. R04, 1441730:Rhodococcus pyridinivorans KG-16, 260936:Rhodococcus sp. …	Corynebacteriales, order, 85007	85007	order	root,cellular organisms,Bacteria,Terrabacteria group,Actinobacteria,Actinobacteria,Corynebacteriales	1736319:Rhodococcus sp. Leaf278, 1564114:Rhodococcus sp. B7740, 1827:Rhodococcus, 1828:Rhodococcus fascians, 1268303:Rhodococcus sp. AW25M09
RAxML_bestTree.OG_00448	1545728:Mycobacterium sp. EPa45, 1229516:Mycobacterium marinum str. Europe, 1370118:Mycobacterium sp. UM_RHS, 1370120:Mycobacterium sp. UM_WGJ, 1370121:Mycobacterium sp. UM_WWY, 1335321:Mycobacterium sp. MAC_011194_8550, 37916:Mycobacterium chlorophenolicum, 1380386:Mycobacterium sp. URHB0044, 141349:Mycobacterium lentiflavum, 243243:Mycobacterium avium 104, 1299333:Mycobacterium xenopi 3993, 451…	1587522:Rhodococcus sp. MEB064, 1449068:Rhodococcus sp. UNC23MFCrub1.1, 1736210:Rhodococcus sp. Leaf7	Rhodococcus, genus, 1827	1827	genus	root,cellular organisms,Bacteria,Terrabacteria group,Actinobacteria,Actinobacteria,Corynebacteriales,Nocardiaceae,Rhodococcus	1752066:Rhodococcus sp. KB6, 2054:Gordonia bronchialis, 2055:Gordonia terrae, 175628:Gordonia paraffinivorans, 2061:Tsukamurella paurometabola, 1463824:Nocardia sp. NRRL WC-3656, 37919:Rhodococcus opacus, 85027:unclassified Corynebacteriales (miscellaneous), 382504:Nocardia jinanensis, 645127:Corynebacterium kroppenstedtii DSM 44385, 225326:Corynebacterium halotolerans, 1056816:Nocardia sp. BMG51…
RAxML_bestTree.OG_00455	1545728:Mycobacterium sp. EPa45, 1370121:Mycobacterium sp. UM_WWY, 1418253:Mycobacterium tuberculosis 44503, 1335321:Mycobacterium sp. MAC_011194_8550, 37916:Mycobacterium chlorophenolicum, 1120797:Mycobacterium sp. 141, 1380386:Mycobacterium sp. URHB0044, 141349:Mycobacterium lentiflavum, 243243:Mycobacterium avium 104, 1436723: uMycobacterium gastri Wayne, 1400893:Mycobacterium tuberculosis KT-…	443218:Hoyosella subflava DQS3-9A1	Hoyosella subflava DQS3-9A1,443218	443218	no rank	root,cellular organisms,Bacteria,Terrabacteria group,Actinobacteria,Actinobacteria,Corynebacteriales,Mycobacteriaceae,Hoyosella,Hoyosella subflava,Hoyosella subflava DQS3-9A1	1169152:Nocardia sp. CNY236, 257281:Nocardia concava, 1736458:Nocardia sp. Root136, 713612:Rhodococcus sp. Chr-9, 1141647:Nocardia arizonensis, 1463824:Nocardia sp. NRRL WC-3656, 1278076:Rhodococcus ruber BKS 20-38, 132249:Nocardia veterana, 1564114:Rhodococcus sp. B7740, 1817:Nocardia, 37919:Rhodococcus opacus, 1827:Rhodococcus, 1828:Rhodococcus fascians, 228006:Nocardia tenerifensis, 402289:Rho…
RAxML_bestTree.OG_00456	362242:Mycobacterium ulcerans Agy99, 1324261:Mycobacterium tuberculosis TKK-01-0051, 1797:Mycobacterium thermoresistibile, 39687:Mycobacterium austroafricanum, 1800:Mycobacterium chubuense, 1370121:Mycobacterium sp. UM_WWY, 1804:Mycobacterium gilvum, 1392002:Mycobacterium avium 05-4293, 1807:Mycobacterium obuense, 75922:Mycobacterium tusciae, 164756:Mycobacterium sp. MCS, 164757:Mycobacterium sp.…	1429046:Rhodococcus rhodochrous ATCC 21198, 1830:Rhodococcus ruber	Rhodococcus, genus, 1827	1827	genus	root,cellular organisms,Bacteria,Terrabacteria group,Actinobacteria,Actinobacteria,Corynebacteriales,Nocardiaceae,Rhodococcus	1603258:Williamsia herbipolensis
RAxML_bestTree.OG_00466	1545728:Mycobacterium sp. EPa45, 37916:Mycobacterium chlorophenolicum, 1120797:Mycobacterium sp. 141, 1380386:Mycobacterium sp. URHB0044, 141349:Mycobacterium lentiflavum, 1772287:Mycobacterium sp. GA-1199, 244292:Mycobacterium nebraskense, 1449048:Mycobacterium sp. UNC280MFTsu5.1, 146020:Mycobacterium brisbanense, 487514:Mycobacterium kyorinense, 46351:Mycobacterium hassiacum, 146018:Mycobacteri…	359359:Smaragdicoccus niigatensis	Smaragdicoccus niigatensis,359359	359359	species	root,cellular organisms,Bacteria,Terrabacteria group,Actinobacteria,Actinobacteria,Corynebacteriales,Nocardiaceae,Smaragdicoccus,Smaragdicoccus niigatensis	508770:Sciscionella marina, 1445613:Sciscionella sp. SE31
RAxML_bestTree.OG_00467	1545728:Mycobacterium sp. EPa45, 431269:Mycobacterium setense, 362242:Mycobacterium ulcerans Agy99, 1797:Mycobacterium thermoresistibile, 228230:Mycobacterium canariasense, 1236609:Mycobacterium bohemicum DSM 44277, 1800:Mycobacterium chubuense, 1736457:Mycobacterium sp. Root135, 1804:Mycobacterium gilvum, 1807:Mycobacterium obuense, 1810:Mycobacterium vaccae, 261524:Mycobacterium liflandii, 3184…	359359:Smaragdicoccus niigatensis	Smaragdicoccus niigatensis,359359	359359	species	root,cellular organisms,Bacteria,Terrabacteria group,Actinobacteria,Actinobacteria,Corynebacteriales,Nocardiaceae,Smaragdicoccus,Smaragdicoccus niigatensis	129922:Saccharomonospora halophila, 342230:Amycolatopsis taiwanensis, 40990:Saccharomonospora glauca, 1463825:Saccharothrix sp. NRRL B-16314, 1460371:Amycolatopsis lurida NRRL 2430, 1813:Amycolatopsis, 61592:Corynebacterium durum, 40988:Saccharomonospora azurea, 40989:Saccharomonospora cyanea, 75294:Saccharomonospora xinjiangensis, 1823:Nocardia otitidiscaviarum, 1827:Rhodococcus, 37925:Thermocri…
RAxML_bestTree.OG_00484	1545728:Mycobacterium sp. EPa45, 1370120:Mycobacterium sp. UM_WGJ, 1120797:Mycobacterium sp. 141, 557599:Mycobacterium kansasii ATCC 12478, 1380386:Mycobacterium sp. URHB0044, 141349:Mycobacterium lentiflavum, 243243:Mycobacterium avium 104, 1436723: uMycobacterium gastri Wayne, 525368:Mycobacterium parascrofulaceum ATCC BAA-614, 1772287:Mycobacterium sp. GA-1199, 244292:Mycobacterium nebraskense…	630403:Tomitella biformata	Tomitella biformata,630403	630403	species	root,cellular organisms,Bacteria,Terrabacteria group,Actinobacteria,Actinobacteria,Corynebacteriales,unclassified Corynebacteriales,Tomitella,Tomitella biformata	84096:Gordonia alkanivorans, 1313067:Williamsia sp. D3, 2053:Gordonia, 2054:Gordonia bronchialis, 2055:Gordonia terrae, 521096:Tsukamurella paurometabola DSM 20162, 1077975:Gordonia rubripertincta NBRC 101908, 175628:Gordonia paraffinivorans, 2061:Tsukamurella paurometabola, 1136941:Gordonia phthalatica, 945692:Gordonia neofelifaecis, 1736349:Williamsia sp. Leaf354, 320799:Gordonia soli, 168480:G…
RAxML_bestTree.OG_00497	1545728:Mycobacterium sp. EPa45, 37916:Mycobacterium chlorophenolicum, 710685:Mycobacterium rhodesiae NBB3, 1380386:Mycobacterium sp. URHB0044, 141349:Mycobacterium lentiflavum, 525368:Mycobacterium parascrofulaceum ATCC BAA-614, 1772287:Mycobacterium sp. GA-1199, 244292:Mycobacterium nebraskense, 487514:Mycobacterium kyorinense, 46351:Mycobacterium hassiacum, 146018:Mycobacterium neworleansense,…	286802:Segniliparus rotundus, 286804:Segniliparus rugosus	Segniliparus, genus, 286801	286801	genus	root,cellular organisms,Bacteria,Terrabacteria group,Actinobacteria,Actinobacteria,Corynebacteriales,Segniliparaceae,Segniliparus	452529:Streptomyces scopuliridis, 1157634:Streptomyces sp. Amel2xE9, 436229:Streptacidiphilus jeojiense, 1592327:Actinobacteria bacterium OK074, 2062:Streptomycetaceae, 2063:Kitasatospora, 2064:Kitasatospora griseola, 2065:Kitasatospora phosalacinea, 2066:Kitasatospora setae, 285540:Streptomyces thermolilacinus, 81942:Kitasatospora cheerisanensis, 665007:Streptomyces incarnatus, 1573406:Streptomy…
RAxML_bestTree.OG_00503	1545728:Mycobacterium sp. EPa45, 37916:Mycobacterium chlorophenolicum, 1120797:Mycobacterium sp. 141, 1380386:Mycobacterium sp. URHB0044, 141349:Mycobacterium lentiflavum, 243243:Mycobacterium avium 104, 1772287:Mycobacterium sp. GA-1199, 244292:Mycobacterium nebraskense, 222805:Mycobacterium chimaera, 1449048:Mycobacterium sp. UNC280MFTsu5.1, 487514:Mycobacterium kyorinense, 46351:Mycobacterium …	47312:Tsukamurella pulmonis, 57704:Tsukamurella tyrosinosolvens, 105579:Tsukamurella pseudospumae, 2061:Tsukamurella paurometabola, 1151061:Tsukamurella sp. 1534	Tsukamurella, genus, 2060	2060	genus	root,cellular organisms,Bacteria,Terrabacteria group,Actinobacteria,Actinobacteria,Corynebacteriales,Tsukamurellaceae,Tsukamurella	286802:Segniliparus rotundus, 286804:Segniliparus rugosus
RAxML_bestTree.OG_00518	1545728:Mycobacterium sp. EPa45, 1247747:Mycobacterium avium subsp. paratuberculosis S5, 37916:Mycobacterium chlorophenolicum, 1120797:Mycobacterium sp. 141, 1380386:Mycobacterium sp. URHB0044, 141349:Mycobacterium lentiflavum, 525368:Mycobacterium parascrofulaceum ATCC BAA-614, 1772287:Mycobacterium sp. GA-1199, 244292:Mycobacterium nebraskense, 146020:Mycobacterium brisbanense, 487514:Mycobacte…	286802:Segniliparus rotundus, 286804:Segniliparus rugosus, 679197:Segniliparus rugosus ATCC BAA-974	Segniliparus, genus, 286801	286801	genus	root,cellular organisms,Bacteria,Terrabacteria group,Actinobacteria,Actinobacteria,Corynebacteriales,Segniliparaceae,Segniliparus	2053:Gordonia, 2054:Gordonia bronchialis, 2055:Gordonia terrae, 175628:Gordonia paraffinivorans, 1463824:Nocardia sp. NRRL WC-3656, 945692:Gordonia neofelifaecis, 376351:Gordonia shandongensis, 168480:Gordonia namibiensis, 1056816:Nocardia sp. BMG51109, 85043:Williamsia, 525370:Rhodococcus hoagii ATCC 33707, 282685:Nocardia jiangxiensis, 374846:Rhodococcus sp. R04, 1323361:Rhodococcus defluvii, 1…
RAxML_bestTree.OG_00519	1545728:Mycobacterium sp. EPa45, 1370121:Mycobacterium sp. UM_WWY, 37916:Mycobacterium chlorophenolicum, 1120797:Mycobacterium sp. 141, 1380386:Mycobacterium sp. URHB0044, 141349:Mycobacterium lentiflavum, 451644:Mycobacterium conceptionense, 1772287:Mycobacterium sp. GA-1199, 244292:Mycobacterium nebraskense, 1138871:Mycobacterium yongonense 05-1390, 1449060:Mycobacterium sp. UNCCL9, 487514:Myco…	138336:Blastococcus saxobsidens, 1380353:Geodermatophilaceae bacterium URHB0062, 1736354:Geodermatophilus sp. Leaf369, 1380356:Blastococcus sp. URHD0036, 1861:Geodermatophilus obscurus, 477641:Modestobacter marinus, 1470358:Candidatus Blastococcus massiliensis, 1380393:Geodermatophilaceae bacterium URHA0031, 1736356:Modestobacter sp. Leaf380, 1380347:Geodermatophilaceae bacterium URHB0048, 152236…	Geodermatophilaceae, family, 85030	85030	family	root,cellular organisms,Bacteria,Terrabacteria group,Actinobacteria,Actinobacteria,Geodermatophilales,Geodermatophilaceae	203523:Longispora albida, 1519493:Streptomyces sp. NRRL B-3648, 1464070:Streptomyces graminilatus, 1562887:Frankia coriariae, 665004:Thermobifida cellulosilytica TB100, 1655562:Actinobacteria bacterium BACL15 MAG-120619-bin91, 1655563:Actinobacteria bacterium BACL15 MAG-120823-bin78, 1437453:Streptomyces leeuwenhoekii, 2062:Streptomycetaceae, 249581:Streptomyces ossamyceticus, 543632:Actinoplanes…
RAxML_bestTree.OG_00521	1545728:Mycobacterium sp. EPa45, 1370121:Mycobacterium sp. UM_WWY, 37916:Mycobacterium chlorophenolicum, 1120797:Mycobacterium sp. 141, 1774:Mycobacterium chelonae, 1380386:Mycobacterium sp. URHB0044, 141349:Mycobacterium lentiflavum, 244292:Mycobacterium nebraskense, 1449048:Mycobacterium sp. UNC280MFTsu5.1, 146020:Mycobacterium brisbanense, 487514:Mycobacterium kyorinense, 46351:Mycobacterium h…	84096:Gordonia alkanivorans, 2054:Gordonia bronchialis, 2055:Gordonia terrae, 175628:Gordonia paraffinivorans, 83341:Gordonia rhizosphera, 376351:Gordonia shandongensis, 168480:Gordonia namibiensis, 337191:Gordonia sp. KTR9, 1241906:Gordonia sp. NB4-1Y, 53427:Gordonia hirsuta, 320799:Gordonia soli, 1435068:Gordonia sp. HS-NH1, 644548:Gordonia neofelifaecis NRRL B-59395, 1112204:Gordonia polyisopr…	Gordonia, genus, 2053	2053	genus	root,cellular organisms,Bacteria,Terrabacteria group,Actinobacteria,Actinobacteria,Corynebacteriales,Gordoniaceae,Gordonia	2061:Tsukamurella paurometabola, 1463824:Nocardia sp. NRRL WC-3656, 1069073:Amycolatopsis halophila, 134676:Actinoplanes sp. SE50/110, 1170698:Rhodococcus sp. R1101, 40988:Saccharomonospora azurea, 40989:Saccharomonospora cyanea, 40990:Saccharomonospora glauca, 37919:Rhodococcus opacus, 37925:Thermocrispum agreste, 37926:Thermocrispum municipale, 208439:Amycolatopsis japonica, 208441:Amycolatopsi…
RAxML_bestTree.OG_00525	1545728:Mycobacterium sp. EPa45, 1370121:Mycobacterium sp. UM_WWY, 1120797:Mycobacterium sp. 141, 1380386:Mycobacterium sp. URHB0044, 141349:Mycobacterium lentiflavum, 243243:Mycobacterium avium 104, 451644:Mycobacterium conceptionense, 1772287:Mycobacterium sp. GA-1199, 244292:Mycobacterium nebraskense, 1138871:Mycobacterium yongonense 05-1390, 487514:Mycobacterium kyorinense, 46351:Mycobacteriu…	286802:Segniliparus rotundus, 286804:Segniliparus rugosus, 679197:Segniliparus rugosus ATCC BAA-974	Segniliparus, genus, 286801	286801	genus	root,cellular organisms,Bacteria,Terrabacteria group,Actinobacteria,Actinobacteria,Corynebacteriales,Segniliparaceae,Segniliparus	84096:Gordonia alkanivorans, 630403:Tomitella biformata, 2053:Gordonia, 2054:Gordonia bronchialis, 2055:Gordonia terrae, 175628:Gordonia paraffinivorans, 2061:Tsukamurella paurometabola, 1075090:Gordonia amarae NBRC 15530, 320799:Gordonia soli, 337191:Gordonia sp. KTR9, 1136941:Gordonia phthalatica, 1241906:Gordonia sp. NB4-1Y, 53427:Gordonia hirsuta, 1121721:Gordonia kroppenstedtii, 376351:Gordo…
RAxML_bestTree.OG_00543	1545728:Mycobacterium sp. EPa45, 1160711:Mycobacterium avium subsp. hominissuis A5, 1370121:Mycobacterium sp. UM_WWY, 1120797:Mycobacterium sp. 141, 1380386:Mycobacterium sp. URHB0044, 141349:Mycobacterium lentiflavum, 1772287:Mycobacterium sp. GA-1199, 244292:Mycobacterium nebraskense, 1449060:Mycobacterium sp. UNCCL9, 487514:Mycobacterium kyorinense, 46351:Mycobacterium hassiacum, 1449059:Mycob…	630403:Tomitella biformata, 640132:Segniliparus rotundus DSM 44985, 57704:Tsukamurella tyrosinosolvens, 1313067:Williamsia sp. D3, 2061:Tsukamurella paurometabola, 47312:Tsukamurella pulmonis, 521096:Tsukamurella paurometabola DSM 20162, 286802:Segniliparus rotundus, 105579:Tsukamurella pseudospumae, 286804:Segniliparus rugosus, 1151061:Tsukamurella sp. 1534, 1121721:Gordonia kroppenstedtii	Corynebacteriales, order, 85007	85007	order	root,cellular organisms,Bacteria,Terrabacteria group,Actinobacteria,Actinobacteria,Corynebacteriales	103808:Rhodococcus sp. AD45, 257281:Nocardia concava, 101510:Rhodococcus jostii RHA1, 103816:Rhodococcus pyridinivorans, 1170698:Rhodococcus sp. R1101, 1141647:Nocardia arizonensis, 1463824:Nocardia sp. NRRL WC-3656, 132249:Nocardia veterana, 1564114:Rhodococcus sp. B7740, 1817:Nocardia, 37919:Rhodococcus opacus, 1133849:Nocardia brasiliensis ATCC 700358, 1827:Rhodococcus, 1828:Rhodococcus fascia…
RAxML_bestTree.OG_00551	1545728:Mycobacterium sp. EPa45, 1370120:Mycobacterium sp. UM_WGJ, 37916:Mycobacterium chlorophenolicum, 1120797:Mycobacterium sp. 141, 1380386:Mycobacterium sp. URHB0044, 141349:Mycobacterium lentiflavum, 1772287:Mycobacterium sp. GA-1199, 244292:Mycobacterium nebraskense, 1449048:Mycobacterium sp. UNC280MFTsu5.1, 487514:Mycobacterium kyorinense, 46351:Mycobacterium hassiacum, 146018:Mycobacteri…	57704:Tsukamurella tyrosinosolvens, 105579:Tsukamurella pseudospumae, 2061:Tsukamurella paurometabola, 47312:Tsukamurella pulmonis, 1151061:Tsukamurella sp. 1534, 359359:Smaragdicoccus niigatensis	Corynebacteriales, order, 85007	85007	order	root,cellular organisms,Bacteria,Terrabacteria group,Actinobacteria,Actinobacteria,Corynebacteriales	1827:Rhodococcus, 1828:Rhodococcus fascians, 1268303:Rhodococcus sp. AW25M09, 1150676:Rhodococcus sp. 29MFTsu3.1, 1356405:Rhodococcus sp. PML026, 1172184:Rhodococcus sp. 114MFTsu3.1
RAxML_bestTree.OG_00557	1545728:Mycobacterium sp. EPa45, 1370120:Mycobacterium sp. UM_WGJ, 1370121:Mycobacterium sp. UM_WWY, 37916:Mycobacterium chlorophenolicum, 1120797:Mycobacterium sp. 141, 1380386:Mycobacterium sp. URHB0044, 141349:Mycobacterium lentiflavum, 1772287:Mycobacterium sp. GA-1199, 244292:Mycobacterium nebraskense, 487514:Mycobacterium kyorinense, 46351:Mycobacterium hassiacum, 146018:Mycobacterium newor…	359359:Smaragdicoccus niigatensis	Smaragdicoccus niigatensis,359359	359359	species	root,cellular organisms,Bacteria,Terrabacteria group,Actinobacteria,Actinobacteria,Corynebacteriales,Nocardiaceae,Smaragdicoccus,Smaragdicoccus niigatensis	286802:Segniliparus rotundus, 286804:Segniliparus rugosus, 679197:Segniliparus rugosus ATCC BAA-974
RAxML_bestTree.OG_00563	1310114:Mycobacterium tuberculosis CAS/NITR204	38312:Rhodococcus rhodnii, 1273125:Rhodococcus rhodnii LMG 5362	Rhodococcus rhodnii, species, 38312	38312	species	root,cellular organisms,Bacteria,Terrabacteria group,Actinobacteria,Actinobacteria,Corynebacteriales,Nocardiaceae,Rhodococcus,Rhodococcus rhodnii	359359:Smaragdicoccus niigatensis
RAxML_bestTree.OG_00570	1545728:Mycobacterium sp. EPa45, 1370120:Mycobacterium sp. UM_WGJ, 1370121:Mycobacterium sp. UM_WWY, 37916:Mycobacterium chlorophenolicum, 1120797:Mycobacterium sp. 141, 1380386:Mycobacterium sp. URHB0044, 141349:Mycobacterium lentiflavum, 451644:Mycobacterium conceptionense, 1772287:Mycobacterium sp. GA-1199, 244292:Mycobacterium nebraskense, 1138871:Mycobacterium yongonense 05-1390, 1449048:Myc…	1562462:Lawsonella clevelandensis, 1035308:Dehalobacter sp. FTH1, 348582:Propionicicella superfundia, 1750:Pseudopropionibacterium propionicum, 767029:Pseudopropionibacterium propionicum F0230a	Terrabacteria group, no rank, 1783272	1783272	no rank	root,cellular organisms,Bacteria,Terrabacteria group	84096:Gordonia alkanivorans, 2054:Gordonia bronchialis, 2055:Gordonia terrae, 175628:Gordonia paraffinivorans, 2061:Tsukamurella paurometabola, 945692:Gordonia neofelifaecis, 320799:Gordonia soli, 168480:Gordonia namibiensis, 337191:Gordonia sp. KTR9, 1136941:Gordonia phthalatica, 1710:Cellulosimicrobium cellulans, 1241906:Gordonia sp. NB4-1Y, 53427:Gordonia hirsuta, 1121721:Gordonia kroppenstedt…
RAxML_bestTree.OG_00602	1545728:Mycobacterium sp. EPa45, 1370120:Mycobacterium sp. UM_WGJ, 1335321:Mycobacterium sp. MAC_011194_8550, 37916:Mycobacterium chlorophenolicum, 1120797:Mycobacterium sp. 141, 1380386:Mycobacterium sp. URHB0044, 141349:Mycobacterium lentiflavum, 1772287:Mycobacterium sp. GA-1199, 244292:Mycobacterium nebraskense, 487514:Mycobacterium kyorinense, 46351:Mycobacterium hassiacum, 146018:Mycobacter…	286802:Segniliparus rotundus, 286804:Segniliparus rugosus	Segniliparus, genus, 286801	286801	genus	root,cellular organisms,Bacteria,Terrabacteria group,Actinobacteria,Actinobacteria,Corynebacteriales,Segniliparaceae,Segniliparus	1169152:Nocardia sp. CNY236, 257281:Nocardia concava, 103816:Rhodococcus pyridinivorans, 1170698:Rhodococcus sp. R1101, 1141647:Nocardia arizonensis, 1463824:Nocardia sp. NRRL WC-3656, 132249:Nocardia veterana, 1817:Nocardia, 37919:Rhodococcus opacus, 1827:Rhodococcus, 1828:Rhodococcus fascians, 1829:Rhodococcus rhodochrous, 228006:Nocardia tenerifensis, 38312:Rhodococcus rhodnii, 1110697:Nocardi…
RAxML_bestTree.OG_00606	1545728:Mycobacterium sp. EPa45, 37916:Mycobacterium chlorophenolicum, 1120797:Mycobacterium sp. 141, 1380386:Mycobacterium sp. URHB0044, 141349:Mycobacterium lentiflavum, 244292:Mycobacterium nebraskense, 1449048:Mycobacterium sp. UNC280MFTsu5.1, 487514:Mycobacterium kyorinense, 46351:Mycobacterium hassiacum, 487521:Mycobacterium intracellulare ATCC 13950, 146018:Mycobacterium neworleansense, 14…	443218:Hoyosella subflava DQS3-9A1	Hoyosella subflava DQS3-9A1,443218	443218	no rank	root,cellular organisms,Bacteria,Terrabacteria group,Actinobacteria,Actinobacteria,Corynebacteriales,Mycobacteriaceae,Hoyosella,Hoyosella subflava,Hoyosella subflava DQS3-9A1	1169152:Nocardia sp. CNY236, 257281:Nocardia concava, 1752066:Rhodococcus sp. KB6, 630403:Tomitella biformata, 101510:Rhodococcus jostii RHA1, 1736458:Nocardia sp. Root136, 2061:Tsukamurella paurometabola, 1141647:Nocardia arizonensis, 1463824:Nocardia sp. NRRL WC-3656, 1736210:Rhodococcus sp. Leaf7, 132249:Nocardia veterana, 1564114:Rhodococcus sp. B7740, 1817:Nocardia, 37919:Rhodococcus opacus,…
RAxML_bestTree.OG_00611	1545728:Mycobacterium sp. EPa45, 1370121:Mycobacterium sp. UM_WWY, 37916:Mycobacterium chlorophenolicum, 1120797:Mycobacterium sp. 141, 1380386:Mycobacterium sp. URHB0044, 141349:Mycobacterium lentiflavum, 1772287:Mycobacterium sp. GA-1199, 244292:Mycobacterium nebraskense, 487514:Mycobacterium kyorinense, 46351:Mycobacterium hassiacum, 146018:Mycobacterium neworleansense, 1449059:Mycobacterium s…	84096:Gordonia alkanivorans, 2053:Gordonia, 2054:Gordonia bronchialis, 2055:Gordonia terrae, 175628:Gordonia paraffinivorans, 83341:Gordonia rhizosphera, 1736349:Williamsia sp. Leaf354, 376351:Gordonia shandongensis, 168480:Gordonia namibiensis, 1313067:Williamsia sp. D3, 1136941:Gordonia phthalatica, 53427:Gordonia hirsuta, 1121721:Gordonia kroppenstedtii, 1603258:Williamsia herbipolensis, 32079…	Actinobacteria, class, 1760	1760	class	root,cellular organisms,Bacteria,Terrabacteria group,Actinobacteria,Actinobacteria	103808:Rhodococcus sp. AD45, 257281:Nocardia concava, 630403:Tomitella biformata, 103816:Rhodococcus pyridinivorans, 1170698:Rhodococcus sp. R1101, 262776:Rhodococcus imtechensis, 1736210:Rhodococcus sp. Leaf7, 1141657:Nocardia vulneris, 186196:Rhodococcus sp. DK17, 132249:Nocardia veterana, 37919:Rhodococcus opacus, 1827:Rhodococcus, 1828:Rhodococcus fascians, 1829:Rhodococcus rhodochrous, 1830:…
RAxML_bestTree.OG_00614	1545728:Mycobacterium sp. EPa45, 1370120:Mycobacterium sp. UM_WGJ, 1370121:Mycobacterium sp. UM_WWY, 37916:Mycobacterium chlorophenolicum, 1120797:Mycobacterium sp. 141, 1380386:Mycobacterium sp. URHB0044, 141349:Mycobacterium lentiflavum, 451644:Mycobacterium conceptionense, 1772287:Mycobacterium sp. GA-1199, 244292:Mycobacterium nebraskense, 1762962:Mycobacterium sp. M26, 487514:Mycobacterium k…	1470358:Candidatus Blastococcus massiliensis	Candidatus Blastococcus massiliensis,1470358	1470358	species	root,cellular organisms,Bacteria,Terrabacteria group,Actinobacteria,Actinobacteria,Geodermatophilales,Geodermatophilaceae,Blastococcus,Candidatus Blastococcus massiliensis	2061:Tsukamurella paurometabola, 1463824:Nocardia sp. NRRL WC-3656, 1736210:Rhodococcus sp. Leaf7, 37919:Rhodococcus opacus, 382504:Nocardia jinanensis, 1056816:Nocardia sp. BMG51109, 1136179:Rhodococcus erythropolis CCM2595, 525370:Rhodococcus hoagii ATCC 33707, 282685:Nocardia jiangxiensis, 1323361:Rhodococcus defluvii, 1268303:Rhodococcus sp. AW25M09, 114259:Nocardia paucivorans, 1151061:Tsuka…
RAxML_bestTree.OG_00621	1545728:Mycobacterium sp. EPa45, 1370120:Mycobacterium sp. UM_WGJ, 67081:Mycobacterium alvei, 1236609:Mycobacterium bohemicum DSM 44277, 1120797:Mycobacterium sp. 141, 1380386:Mycobacterium sp. URHB0044, 141349:Mycobacterium lentiflavum, 244292:Mycobacterium nebraskense, 39692:Mycobacterium parafortuitum, 146020:Mycobacterium brisbanense, 487514:Mycobacterium kyorinense, 46351:Mycobacterium hassi…	443218:Hoyosella subflava DQS3-9A1, 630403:Tomitella biformata	Corynebacteriales, order, 85007	85007	order	root,cellular organisms,Bacteria,Terrabacteria group,Actinobacteria,Actinobacteria,Corynebacteriales	1752066:Rhodococcus sp. KB6, 381445:Amycolatopsis nigrescens, 1463824:Nocardia sp. NRRL WC-3656, 1069073:Amycolatopsis halophila, 40988:Saccharomonospora azurea, 40989:Saccharomonospora cyanea, 75294:Saccharomonospora xinjiangensis, 37919:Rhodococcus opacus, 37925:Thermocrispum agreste, 37926:Thermocrispum municipale, 1056816:Nocardia sp. BMG51109, 208443:Amycolatopsis balhimycina, 208444:Amycola…
RAxML_bestTree.OG_00629	1545728:Mycobacterium sp. EPa45, 1440774:Mycobacterium aromaticivorans JS19b1 = JCM 16368, 1370121:Mycobacterium sp. UM_WWY, 216594:Mycobacterium marinum M, 710685:Mycobacterium rhodesiae NBB3, 1380386:Mycobacterium sp. URHB0044, 141349:Mycobacterium lentiflavum, 451644:Mycobacterium conceptionense, 1772287:Mycobacterium sp. GA-1199, 244292:Mycobacterium nebraskense, 487514:Mycobacterium kyorinen…	286802:Segniliparus rotundus, 286804:Segniliparus rugosus, 679197:Segniliparus rugosus ATCC BAA-974	Segniliparus, genus, 286801	286801	genus	root,cellular organisms,Bacteria,Terrabacteria group,Actinobacteria,Actinobacteria,Corynebacteriales,Segniliparaceae,Segniliparus	2053:Gordonia, 2054:Gordonia bronchialis, 2055:Gordonia terrae, 175628:Gordonia paraffinivorans, 83341:Gordonia rhizosphera, 526226:Gordonia bronchialis DSM 43247, 376351:Gordonia shandongensis, 168480:Gordonia namibiensis, 1313067:Williamsia sp. D3, 1089453:Gordonia sputi NBRC 100414, 320799:Gordonia soli, 1435068:Gordonia sp. HS-NH1, 644548:Gordonia neofelifaecis NRRL B-59395, 47312:Tsukamurell…
RAxML_bestTree.OG_00639	1545728:Mycobacterium sp. EPa45, 1160711:Mycobacterium avium subsp. hominissuis A5, 1160712:Mycobacterium avium subsp. hominissuis 3388, 1335322:Mycobacterium sp. MAC_080597_8934, 37916:Mycobacterium chlorophenolicum, 1120797:Mycobacterium sp. 141, 557599:Mycobacterium kansasii ATCC 12478, 1380386:Mycobacterium sp. URHB0044, 141349:Mycobacterium lentiflavum, 1370120:Mycobacterium sp. UM_WGJ, 1436…	84096:Gordonia alkanivorans, 2053:Gordonia, 2054:Gordonia bronchialis, 2055:Gordonia terrae, 175628:Gordonia paraffinivorans, 2061:Tsukamurella paurometabola, 1075090:Gordonia amarae NBRC 15530, 36822:Gordonia rubripertincta, 320799:Gordonia soli, 168480:Gordonia namibiensis, 1423140:Gordonia alkanivorans CGMCC 6845, 337191:Gordonia sp. KTR9, 1121927:Gordonia hirsuta DSM 44140 = NBRC 16056, 11369…	Corynebacteriales, order, 85007	85007	order	root,cellular organisms,Bacteria,Terrabacteria group,Actinobacteria,Actinobacteria,Corynebacteriales	1380353:Geodermatophilaceae bacterium URHB0062, 1415558:Streptomyces sp. WM6386, 1592326:Actinobacteria bacterium OK006, 371720:Streptomyces monomycini, 1463824:Nocardia sp. NRRL WC-3656, 1736210:Rhodococcus sp. Leaf7, 1460244:Streptomyces sp. PCS3-D2, 1170698:Rhodococcus sp. R1101, 37919:Rhodococcus opacus, 1463841:Streptomyces sp. NRRL F-2580, 1463842:Streptomyces sp. NRRL F-2664, 1463843:Strep…
RAxML_bestTree.OG_00656	1545728:Mycobacterium sp. EPa45, 1236609:Mycobacterium bohemicum DSM 44277, 1299330:Mycobacterium avium subsp. avium 2285 (R), 1299327:Mycobacterium kansasii 732, 1229516:Mycobacterium marinum str. Europe, 1797:Mycobacterium thermoresistibile, 1800:Mycobacterium chubuense, 1736457:Mycobacterium sp. Root135, 1802:Mycobacterium farcinogenes, 1804:Mycobacterium gilvum, 1807:Mycobacterium obuense, 18…	1827:Rhodococcus, 1268303:Rhodococcus sp. AW25M09	Rhodococcus, genus, 1827	1827	genus	root,cellular organisms,Bacteria,Terrabacteria group,Actinobacteria,Actinobacteria,Corynebacteriales,Nocardiaceae,Rhodococcus	1760:Actinobacteria, 85043:Williamsia, 249058:Gordonia otitidis, 263908:Gordonia effusa, 2053:Gordonia, 2054:Gordonia bronchialis, 1172185:Nocardia sp. 348MFTsu5.1, 1121721:Gordonia kroppenstedtii, 84595:Gordonia polyisoprenivorans, 53427:Gordonia hirsuta, 36820:Gordonia aichiensis, 36821:Gordonia amarae, 173559:Gordonia sihwensis, 376351:Gordonia shandongensis, 644548:Gordonia neofelifaecis NRRL…
RAxML_bestTree.OG_00666	1545728:Mycobacterium sp. EPa45, 1236609:Mycobacterium bohemicum DSM 44277, 1797:Mycobacterium thermoresistibile, 1800:Mycobacterium chubuense, 1736457:Mycobacterium sp. Root135, 1804:Mycobacterium gilvum, 46351:Mycobacterium hassiacum, 1810:Mycobacterium vaccae, 141349:Mycobacterium lentiflavum, 1566885:Mycobacterium komanii, 480418:Mycobacterium lepromatosis, 1310115:Mycobacterium tuberculosis …	286802:Segniliparus rotundus, 286804:Segniliparus rugosus	Segniliparus, genus, 286801	286801	genus	root,cellular organisms,Bacteria,Terrabacteria group,Actinobacteria,Actinobacteria,Corynebacteriales,Segniliparaceae,Segniliparus	1169152:Nocardia sp. CNY236, 630403:Tomitella biformata, 2053:Gordonia, 2054:Gordonia bronchialis, 175628:Gordonia paraffinivorans, 2061:Tsukamurella paurometabola, 1817:Nocardia, 320799:Gordonia soli, 1827:Rhodococcus, 228006:Nocardia tenerifensis, 1056816:Nocardia sp. BMG51109, 85043:Williamsia, 1121721:Gordonia kroppenstedtii, 376351:Gordonia shandongensis, 282685:Nocardia jiangxiensis, 116013…
RAxML_bestTree.OG_00670	1545728:Mycobacterium sp. EPa45, 1370121:Mycobacterium sp. UM_WWY, 37916:Mycobacterium chlorophenolicum, 1120797:Mycobacterium sp. 141, 1380386:Mycobacterium sp. URHB0044, 141349:Mycobacterium lentiflavum, 1001736:Mycobacterium abscessus 6G-0728-S, 451644:Mycobacterium conceptionense, 1772287:Mycobacterium sp. GA-1199, 244292:Mycobacterium nebraskense, 1138871:Mycobacterium yongonense 05-1390, 14…	443218:Hoyosella subflava DQS3-9A1	Hoyosella subflava DQS3-9A1,443218	443218	no rank	root,cellular organisms,Bacteria,Terrabacteria group,Actinobacteria,Actinobacteria,Corynebacteriales,Mycobacteriaceae,Hoyosella,Hoyosella subflava,Hoyosella subflava DQS3-9A1	630403:Tomitella biformata
RAxML_bestTree.OG_00673	1545728:Mycobacterium sp. EPa45, 1160711:Mycobacterium avium subsp. hominissuis A5, 1160712:Mycobacterium avium subsp. hominissuis 3388, 1370121:Mycobacterium sp. UM_WWY, 37916:Mycobacterium chlorophenolicum, 1120797:Mycobacterium sp. 141, 1380386:Mycobacterium sp. URHB0044, 141349:Mycobacterium lentiflavum, 451644:Mycobacterium conceptionense, 244292:Mycobacterium nebraskense, 1138871:Mycobacter…	1097667:Patulibacter medicamentivorans	Patulibacter medicamentivorans,1097667	1097667	species	root,cellular organisms,Bacteria,Terrabacteria group,Actinobacteria,Thermoleophilia,Solirubrobacterales,Patulibacteraceae,Patulibacter,Patulibacter medicamentivorans	588672:Patulibacter americanus, 257281:Nocardia concava, 191495:Conexibacter woesei, 1141647:Nocardia arizonensis, 1141657:Nocardia vulneris, 1133849:Nocardia brasiliensis ATCC 700358, 1823:Nocardia otitidiscaviarum, 96468:Nocardia vinacea, 228006:Nocardia tenerifensis, 298163:Patulibacter minatonensis, 85688:Nocardia cerradoensis, 282685:Nocardia jiangxiensis, 259390:Nocardia takedensis, 359359:…
RAxML_bestTree.OG_00675	1545728:Mycobacterium sp. EPa45, 1440774:Mycobacterium aromaticivorans JS19b1 = JCM 16368, 1370120:Mycobacterium sp. UM_WGJ, 1370121:Mycobacterium sp. UM_WWY, 37916:Mycobacterium chlorophenolicum, 710685:Mycobacterium rhodesiae NBB3, 515615:Mycobacterium tuberculosis 94_M4241A, 1380386:Mycobacterium sp. URHB0044, 141349:Mycobacterium lentiflavum, 243243:Mycobacterium avium 104, 1772287:Mycobacter…	57704:Tsukamurella tyrosinosolvens, 105579:Tsukamurella pseudospumae, 2061:Tsukamurella paurometabola, 47312:Tsukamurella pulmonis, 521096:Tsukamurella paurometabola DSM 20162, 443218:Hoyosella subflava DQS3-9A1, 1151061:Tsukamurella sp. 1534	Corynebacteriales, order, 85007	85007	order	root,cellular organisms,Bacteria,Terrabacteria group,Actinobacteria,Actinobacteria,Corynebacteriales	381445:Amycolatopsis nigrescens, 1463824:Nocardia sp. NRRL WC-3656, 1069073:Amycolatopsis halophila, 1736210:Rhodococcus sp. Leaf7, 2074:Pseudonocardia autotrophica, 40988:Saccharomonospora azurea, 40989:Saccharomonospora cyanea, 40990:Saccharomonospora glauca, 37919:Rhodococcus opacus, 37925:Thermocrispum agreste, 37926:Thermocrispum municipale, 382504:Nocardia jinanensis, 1056816:Nocardia sp. B…
RAxML_bestTree.OG_00680	1545728:Mycobacterium sp. EPa45, 1160711:Mycobacterium avium subsp. hominissuis A5, 1160712:Mycobacterium avium subsp. hominissuis 3388, 1370121:Mycobacterium sp. UM_WWY, 37916:Mycobacterium chlorophenolicum, 1120797:Mycobacterium sp. 141, 1324293:Mycobacterium tuberculosis TKK-01-0086, 1380386:Mycobacterium sp. URHB0044, 141349:Mycobacterium lentiflavum, 1370120:Mycobacterium sp. UM_WGJ, 525368:…	1827:Rhodococcus, 1829:Rhodococcus rhodochrous, 1830:Rhodococcus ruber, 103816:Rhodococcus pyridinivorans, 1170698:Rhodococcus sp. R1101, 191292:Rhodococcus aetherivorans	Rhodococcus, genus, 1827	1827	genus	root,cellular organisms,Bacteria,Terrabacteria group,Actinobacteria,Actinobacteria,Corynebacteriales,Nocardiaceae,Rhodococcus	1169152:Nocardia sp. CNY236, 257281:Nocardia concava, 1736458:Nocardia sp. Root136, 1141647:Nocardia arizonensis, 1463824:Nocardia sp. NRRL WC-3656, 1141657:Nocardia vulneris, 132249:Nocardia veterana, 1823:Nocardia otitidiscaviarum, 1828:Rhodococcus fascians, 228006:Nocardia tenerifensis, 1833:Rhodococcus erythropolis, 1056816:Nocardia sp. BMG51109, 290231:Nocardia exalbida, 85688:Nocardia cerra…
RAxML_bestTree.OG_00700	1763:Mycobacterium, 1091046:Mycobacterium abscessus subsp. bolletii BD, 36809:Mycobacterium abscessus, 1774:Mycobacterium chelonae, 1001714:Mycobacterium abscessus subsp. massiliense CCUG 48898 = JCM 15300, 1198627:Mycobacterium abscessus subsp. massiliense str. GO 06, 670516:Mycobacterium chelonae group, 1299322:Mycobacterium chelonae 1518, 83262:Mycobacterium immunogenum	1121721:Gordonia kroppenstedtii, 263908:Gordonia effusa, 57704:Tsukamurella tyrosinosolvens, 83341:Gordonia rhizosphera, 1136941:Gordonia phthalatica, 1151061:Tsukamurella sp. 1534, 173559:Gordonia sihwensis, 644548:Gordonia neofelifaecis NRRL B-59395, 410332:Gordonia malaquae, 376351:Gordonia shandongensis	Corynebacteriales, order, 85007	85007	order	root,cellular organisms,Bacteria,Terrabacteria group,Actinobacteria,Actinobacteria,Corynebacteriales	103808:Rhodococcus sp. AD45, 745408:Rhodococcus sp. JVH1, 1381122:Rhodococcus erythropolis DN1, 1827:Rhodococcus, 632772:Rhodococcus opacus B4, 1829:Rhodococcus rhodochrous, 1793160:Rhodococcus sp. SC4, 1807499:Rhodococcus sp. LB1, 1289591:Rhodococcus erythropolis R138, 1752066:Rhodococcus sp. KB6, 44752:Rhodococcus wratislaviensis, 543736:Rhodococcus opacus PD630, 1136179:Rhodococcus erythropoli…
RAxML_bestTree.OG_00706	1545728:Mycobacterium sp. EPa45, 1440774:Mycobacterium aromaticivorans JS19b1 = JCM 16368, 1370120:Mycobacterium sp. UM_WGJ, 1370121:Mycobacterium sp. UM_WWY, 37916:Mycobacterium chlorophenolicum, 1120797:Mycobacterium sp. 141, 1380386:Mycobacterium sp. URHB0044, 141349:Mycobacterium lentiflavum, 1436723: uMycobacterium gastri Wayne, 451644:Mycobacterium conceptionense, 1772287:Mycobacterium sp. …	443218:Hoyosella subflava DQS3-9A1	Hoyosella subflava DQS3-9A1,443218	443218	no rank	root,cellular organisms,Bacteria,Terrabacteria group,Actinobacteria,Actinobacteria,Corynebacteriales,Mycobacteriaceae,Hoyosella,Hoyosella subflava,Hoyosella subflava DQS3-9A1	57704:Tsukamurella tyrosinosolvens, 105579:Tsukamurella pseudospumae, 2061:Tsukamurella paurometabola, 47312:Tsukamurella pulmonis, 521096:Tsukamurella paurometabola DSM 20162, 1151061:Tsukamurella sp. 1534
RAxML_bestTree.OG_00713	1545728:Mycobacterium sp. EPa45, 1370120:Mycobacterium sp. UM_WGJ, 1001730:Mycobacterium abscessus 5S-0708, 216594:Mycobacterium marinum M, 37916:Mycobacterium chlorophenolicum, 710685:Mycobacterium rhodesiae NBB3, 1380386:Mycobacterium sp. URHB0044, 141349:Mycobacterium lentiflavum, 451644:Mycobacterium conceptionense, 1772287:Mycobacterium sp. GA-1199, 244292:Mycobacterium nebraskense, 1138871:…	1760:Actinobacteria, 1121721:Gordonia kroppenstedtii, 1313067:Williamsia sp. D3, 320799:Gordonia soli	Actinobacteria, class, 1760	1760	class	root,cellular organisms,Bacteria,Terrabacteria group,Actinobacteria,Actinobacteria	1833:Rhodococcus erythropolis, 224843:Rhodococcus sp. ADH, 334542:Rhodococcus qingshengii
RAxML_bestTree.OG_00714	1545728:Mycobacterium sp. EPa45, 1370121:Mycobacterium sp. UM_WWY, 37916:Mycobacterium chlorophenolicum, 1120797:Mycobacterium sp. 141, 1380386:Mycobacterium sp. URHB0044, 141349:Mycobacterium lentiflavum, 451644:Mycobacterium conceptionense, 1772287:Mycobacterium sp. GA-1199, 244292:Mycobacterium nebraskense, 487514:Mycobacterium kyorinense, 46351:Mycobacterium hassiacum, 487521:Mycobacterium in…	1587522:Rhodococcus sp. MEB064, 1449068:Rhodococcus sp. UNC23MFCrub1.1	Rhodococcus, genus, 1827	1827	genus	root,cellular organisms,Bacteria,Terrabacteria group,Actinobacteria,Actinobacteria,Corynebacteriales,Nocardiaceae,Rhodococcus	1736319:Rhodococcus sp. Leaf278, 1150676:Rhodococcus sp. 29MFTsu3.1, 1827:Rhodococcus, 1828:Rhodococcus fascians, 1268303:Rhodococcus sp. AW25M09
RAxML_bestTree.OG_00731	1545728:Mycobacterium sp. EPa45, 1440774:Mycobacterium aromaticivorans JS19b1 = JCM 16368, 1370120:Mycobacterium sp. UM_WGJ, 1370121:Mycobacterium sp. UM_WWY, 37916:Mycobacterium chlorophenolicum, 1120797:Mycobacterium sp. 141, 1380386:Mycobacterium sp. URHB0044, 141349:Mycobacterium lentiflavum, 451644:Mycobacterium conceptionense, 1772287:Mycobacterium sp. GA-1199, 244292:Mycobacterium nebraske…	286802:Segniliparus rotundus, 286804:Segniliparus rugosus	Segniliparus, genus, 286801	286801	genus	root,cellular organisms,Bacteria,Terrabacteria group,Actinobacteria,Actinobacteria,Corynebacteriales,Segniliparaceae,Segniliparus	84096:Gordonia alkanivorans, 2053:Gordonia, 2054:Gordonia bronchialis, 2055:Gordonia terrae, 175628:Gordonia paraffinivorans, 2061:Tsukamurella paurometabola, 1736349:Williamsia sp. Leaf354, 320799:Gordonia soli, 168480:Gordonia namibiensis, 1313067:Williamsia sp. D3, 1136941:Gordonia phthalatica, 1241906:Gordonia sp. NB4-1Y, 53427:Gordonia hirsuta, 1437876:Gordonia sp. QH-12, 1121721:Gordonia kr…
RAxML_bestTree.OG_00735	1545728:Mycobacterium sp. EPa45, 1370121:Mycobacterium sp. UM_WWY, 37916:Mycobacterium chlorophenolicum, 1120797:Mycobacterium sp. 141, 1380386:Mycobacterium sp. URHB0044, 141349:Mycobacterium lentiflavum, 451644:Mycobacterium conceptionense, 1772287:Mycobacterium sp. GA-1199, 244292:Mycobacterium nebraskense, 1138871:Mycobacterium yongonense 05-1390, 1449060:Mycobacterium sp. UNCCL9, 487514:Myco…	443218:Hoyosella subflava DQS3-9A1	Hoyosella subflava DQS3-9A1,443218	443218	no rank	root,cellular organisms,Bacteria,Terrabacteria group,Actinobacteria,Actinobacteria,Corynebacteriales,Mycobacteriaceae,Hoyosella,Hoyosella subflava,Hoyosella subflava DQS3-9A1	84096:Gordonia alkanivorans, 1169152:Nocardia sp. CNY236, 630403:Tomitella biformata, 1519492:Nocardia sp. NRRL S-836, 2053:Gordonia, 2054:Gordonia bronchialis, 2055:Gordonia terrae, 103816:Rhodococcus pyridinivorans, 1807499:Rhodococcus sp. LB1, 175628:Gordonia paraffinivorans, 83341:Gordonia rhizosphera, 1141647:Nocardia arizonensis, 1564114:Rhodococcus sp. B7740, 1463825:Saccharothrix sp. NRRL…
RAxML_bestTree.OG_00770	1545728:Mycobacterium sp. EPa45, 1370120:Mycobacterium sp. UM_WGJ, 37916:Mycobacterium chlorophenolicum, 710685:Mycobacterium rhodesiae NBB3, 515616:Mycobacterium tuberculosis 02_1987, 1380386:Mycobacterium sp. URHB0044, 141349:Mycobacterium lentiflavum, 1400887:Mycobacterium tuberculosis KT-0026, 525368:Mycobacterium parascrofulaceum ATCC BAA-614, 1772287:Mycobacterium sp. GA-1199, 244292:Mycoba…	47312:Tsukamurella pulmonis, 57704:Tsukamurella tyrosinosolvens, 105579:Tsukamurella pseudospumae, 2061:Tsukamurella paurometabola, 1151061:Tsukamurella sp. 1534	Tsukamurella, genus, 2060	2060	genus	root,cellular organisms,Bacteria,Terrabacteria group,Actinobacteria,Actinobacteria,Corynebacteriales,Tsukamurellaceae,Tsukamurella	103808:Rhodococcus sp. AD45, 257281:Nocardia concava, 630403:Tomitella biformata, 103816:Rhodococcus pyridinivorans, 1170698:Rhodococcus sp. R1101, 713612:Rhodococcus sp. Chr-9, 262776:Rhodococcus imtechensis, 1463824:Nocardia sp. NRRL WC-3656, 1736210:Rhodococcus sp. Leaf7, 1441923:Rhodococcus rhodochrous KG-21, 290231:Nocardia exalbida, 1736319:Rhodococcus sp. Leaf278, 1141657:Nocardia vulneris…
RAxML_bestTree.OG_00771	1545728:Mycobacterium sp. EPa45, 1370120:Mycobacterium sp. UM_WGJ, 1370121:Mycobacterium sp. UM_WWY, 37916:Mycobacterium chlorophenolicum, 1120797:Mycobacterium sp. 141, 1380386:Mycobacterium sp. URHB0044, 1198627:Mycobacterium abscessus subsp. massiliense str. GO 06, 141349:Mycobacterium lentiflavum, 1436723: uMycobacterium gastri Wayne, 451644:Mycobacterium conceptionense, 1772287:Mycobacterium…	103808:Rhodococcus sp. AD45, 1381122:Rhodococcus erythropolis DN1, 630403:Tomitella biformata, 101510:Rhodococcus jostii RHA1, 103816:Rhodococcus pyridinivorans, 1170698:Rhodococcus sp. R1101, 713612:Rhodococcus sp. Chr-9, 1752066:Rhodococcus sp. KB6, 935199:Rhodococcus sp. p52, 1827:Rhodococcus, 1829:Rhodococcus rhodochrous, 1830:Rhodococcus ruber, 38312:Rhodococcus rhodnii, 1833:Rhodococcus ery…	Corynebacteriales, order, 85007	85007	order	root,cellular organisms,Bacteria,Terrabacteria group,Actinobacteria,Actinobacteria,Corynebacteriales	1587522:Rhodococcus sp. MEB064, 1828:Rhodococcus fascians, 1305835:Rhodococcus sp. JG-3, 1449068:Rhodococcus sp. UNC23MFCrub1.1, 1736210:Rhodococcus sp. Leaf7, 1268303:Rhodococcus sp. AW25M09, 1564114:Rhodococcus sp. B7740, 1150676:Rhodococcus sp. 29MFTsu3.1, 1356405:Rhodococcus sp. PML026, 1172184:Rhodococcus sp. 114MFTsu3.1, 1736319:Rhodococcus sp. Leaf278
RAxML_bestTree.OG_00786	1545728:Mycobacterium sp. EPa45, 1370118:Mycobacterium sp. UM_RHS, 1370121:Mycobacterium sp. UM_WWY, 1120797:Mycobacterium sp. 141, 1380386:Mycobacterium sp. URHB0044, 141349:Mycobacterium lentiflavum, 1772287:Mycobacterium sp. GA-1199, 244292:Mycobacterium nebraskense, 1449060:Mycobacterium sp. UNCCL9, 487514:Mycobacterium kyorinense, 46351:Mycobacterium hassiacum, 146018:Mycobacterium neworlean…	260936:Rhodococcus sp. RD6.2, 300028:Rhodococcus triatomae	Rhodococcus, genus, 1827	1827	genus	root,cellular organisms,Bacteria,Terrabacteria group,Actinobacteria,Actinobacteria,Corynebacteriales,Nocardiaceae,Rhodococcus	1827:Rhodococcus, 1828:Rhodococcus fascians, 1449068:Rhodococcus sp. UNC23MFCrub1.1, 1449069:Rhodococcus sp. UNC363MFTsu5.1, 1268303:Rhodococcus sp. AW25M09, 44752:Rhodococcus wratislaviensis, 1564114:Rhodococcus sp. B7740, 43767:Rhodococcus hoagii, 1736319:Rhodococcus sp. Leaf278, 37919:Rhodococcus opacus
RAxML_bestTree.OG_00787	1545728:Mycobacterium sp. EPa45, 1370121:Mycobacterium sp. UM_WWY, 216594:Mycobacterium marinum M, 1120797:Mycobacterium sp. 141, 557599:Mycobacterium kansasii ATCC 12478, 1380386:Mycobacterium sp. URHB0044, 1198627:Mycobacterium abscessus subsp. massiliense str. GO 06, 141349:Mycobacterium lentiflavum, 1436723: uMycobacterium gastri Wayne, 451644:Mycobacterium conceptionense, 1772287:Mycobacteri…	443218:Hoyosella subflava DQS3-9A1	Hoyosella subflava DQS3-9A1,443218	443218	no rank	root,cellular organisms,Bacteria,Terrabacteria group,Actinobacteria,Actinobacteria,Corynebacteriales,Mycobacteriaceae,Hoyosella,Hoyosella subflava,Hoyosella subflava DQS3-9A1	103441:Pseudonocardia spinosispora
RAxML_bestTree.OG_00791	1545728:Mycobacterium sp. EPa45, 1423446:Mycobacterium tuberculosis BTB05-285, 1370120:Mycobacterium sp. UM_WGJ, 1370121:Mycobacterium sp. UM_WWY, 1448465:Mycobacterium tuberculosis TKK_04_0060, 37916:Mycobacterium chlorophenolicum, 1120797:Mycobacterium sp. 141, 1380386:Mycobacterium sp. URHB0044, 141349:Mycobacterium lentiflavum, 1400877:Mycobacterium tuberculosis KT-0011, 1447432:Mycobacterium…	526226:Gordonia bronchialis DSM 43247, 2054:Gordonia bronchialis	Gordonia bronchialis, species, 2054	2054	species	root,cellular organisms,Bacteria,Terrabacteria group,Actinobacteria,Actinobacteria,Corynebacteriales,Gordoniaceae,Gordonia,Gordonia bronchialis	1316928:Gordonia terrae C-6, 1414651:Gordonia sp. SGD-V-85, 2053:Gordonia, 2055:Gordonia terrae
RAxML_bestTree.OG_00792	1545728:Mycobacterium sp. EPa45, 37916:Mycobacterium chlorophenolicum, 1120797:Mycobacterium sp. 141, 141349:Mycobacterium lentiflavum, 525368:Mycobacterium parascrofulaceum ATCC BAA-614, 1772287:Mycobacterium sp. GA-1199, 244292:Mycobacterium nebraskense, 1138871:Mycobacterium yongonense 05-1390, 487514:Mycobacterium kyorinense, 46351:Mycobacterium hassiacum, 487521:Mycobacterium intracellulare …	1381122:Rhodococcus erythropolis DN1, 103816:Rhodococcus pyridinivorans, 1807499:Rhodococcus sp. LB1, 713612:Rhodococcus sp. Chr-9, 1736210:Rhodococcus sp. Leaf7, 37919:Rhodococcus opacus, 1827:Rhodococcus, 1828:Rhodococcus fascians, 1829:Rhodococcus rhodochrous, 1833:Rhodococcus erythropolis, 132919:Rhodococcus jostii, 1587522:Rhodococcus sp. MEB064, 1323361:Rhodococcus defluvii, 260936:Rhodococ…	Rhodococcus, genus, 1827	1827	genus	root,cellular organisms,Bacteria,Terrabacteria group,Actinobacteria,Actinobacteria,Corynebacteriales,Nocardiaceae,Rhodococcus	1380353:Geodermatophilaceae bacterium URHB0062, 1502723:Frankia sp. CpI1-S, 381445:Amycolatopsis nigrescens, 1463821:Glycomyces sp. NRRL B-16210, 1502734:Frankia sp. CpI1-P, 103441:Pseudonocardia spinosispora, 2074:Pseudonocardia autotrophica, 40988:Saccharomonospora azurea, 40989:Saccharomonospora cyanea, 40990:Saccharomonospora glauca, 256035:Glycomyces arizonensis, 37925:Thermocrispum agreste,…
RAxML_bestTree.OG_00799	1545728:Mycobacterium sp. EPa45, 1370120:Mycobacterium sp. UM_WGJ, 1370121:Mycobacterium sp. UM_WWY, 36809:Mycobacterium abscessus, 37916:Mycobacterium chlorophenolicum, 1120797:Mycobacterium sp. 141, 1380386:Mycobacterium sp. URHB0044, 141349:Mycobacterium lentiflavum, 1436723: uMycobacterium gastri Wayne, 525368:Mycobacterium parascrofulaceum ATCC BAA-614, 451644:Mycobacterium conceptionense, 1…	1587522:Rhodococcus sp. MEB064, 1736210:Rhodococcus sp. Leaf7	Rhodococcus, genus, 1827	1827	genus	root,cellular organisms,Bacteria,Terrabacteria group,Actinobacteria,Actinobacteria,Corynebacteriales,Nocardiaceae,Rhodococcus	639313:Hoyosella subflava, 443218:Hoyosella subflava DQS3-9A1
RAxML_bestTree.OG_00800	1545728:Mycobacterium sp. EPa45, 1160711:Mycobacterium avium subsp. hominissuis A5, 1160712:Mycobacterium avium subsp. hominissuis 3388, 1370121:Mycobacterium sp. UM_WWY, 37916:Mycobacterium chlorophenolicum, 710685:Mycobacterium rhodesiae NBB3, 1380386:Mycobacterium sp. URHB0044, 141349:Mycobacterium lentiflavum, 243243:Mycobacterium avium 104, 525368:Mycobacterium parascrofulaceum ATCC BAA-614,…	84480:Amycolatopsis thermoflava, 31958:Amycolatopsis orientalis, 1460371:Amycolatopsis lurida NRRL 2430, 1813:Amycolatopsis, 1814:Amycolatopsis methanolica, 1515610:Prauserella sp. Am3, 1415542:Saccharothrix sp. NRRL B-16348, 385957:Amycolatopsis sp. ATCC 39116, 37926:Thermocrispum municipale, 1836:Saccharopolyspora erythraea, 591158:Streptomyces sp. AA4, 208441:Amycolatopsis decaplanina, 208443:…	Actinobacteria, class, 1760	1760	class	root,cellular organisms,Bacteria,Terrabacteria group,Actinobacteria,Actinobacteria	103808:Rhodococcus sp. AD45, 257281:Nocardia concava, 1752066:Rhodococcus sp. KB6, 103816:Rhodococcus pyridinivorans, 1415166:Nocardia nova SH22a, 1170698:Rhodococcus sp. R1101, 639313:Hoyosella subflava, 1141647:Nocardia arizonensis, 1463824:Nocardia sp. NRRL WC-3656, 1133849:Nocardia brasiliensis ATCC 700358, 1564114:Rhodococcus sp. B7740, 132249:Nocardia veterana, 37919:Rhodococcus opacus, 182…
RAxML_bestTree.OG_00804	1545728:Mycobacterium sp. EPa45, 1370120:Mycobacterium sp. UM_WGJ, 37916:Mycobacterium chlorophenolicum, 1120797:Mycobacterium sp. 141, 1380386:Mycobacterium sp. URHB0044, 141349:Mycobacterium lentiflavum, 1772287:Mycobacterium sp. GA-1199, 244292:Mycobacterium nebraskense, 146020:Mycobacterium brisbanense, 487514:Mycobacterium kyorinense, 46351:Mycobacterium hassiacum, 146018:Mycobacterium newor…	1292020:Dietzia sp. UCD-THP	Dietzia sp. UCD-THP,1292020	1292020	species	root,cellular organisms,Bacteria,Terrabacteria group,Actinobacteria,Actinobacteria,Corynebacteriales,Dietziaceae,Dietzia,Dietzia sp. UCD-THP	1169152:Nocardia sp. CNY236, 257281:Nocardia concava, 103816:Rhodococcus pyridinivorans, 1736458:Nocardia sp. Root136, 1141647:Nocardia arizonensis, 1463824:Nocardia sp. NRRL WC-3656, 132249:Nocardia veterana, 1817:Nocardia, 37919:Rhodococcus opacus, 1827:Rhodococcus, 1828:Rhodococcus fascians, 1829:Rhodococcus rhodochrous, 228006:Nocardia tenerifensis, 38312:Rhodococcus rhodnii, 1056816:Nocardia…
RAxML_bestTree.OG_00805	1545728:Mycobacterium sp. EPa45, 1247747:Mycobacterium avium subsp. paratuberculosis S5, 1335321:Mycobacterium sp. MAC_011194_8550, 1335322:Mycobacterium sp. MAC_080597_8934, 37916:Mycobacterium chlorophenolicum, 515615:Mycobacterium tuberculosis 94_M4241A, 1380386:Mycobacterium sp. URHB0044, 141349:Mycobacterium lentiflavum, 1772287:Mycobacterium sp. GA-1199, 244292:Mycobacterium nebraskense, 14…	402650:Actinomycetospora chiangmaiensis, 1736319:Rhodococcus sp. Leaf278, 1828:Rhodococcus fascians, 1356405:Rhodococcus sp. PML026, 1268303:Rhodococcus sp. AW25M09	Actinobacteria, class, 1760	1760	class	root,cellular organisms,Bacteria,Terrabacteria group,Actinobacteria,Actinobacteria	84096:Gordonia alkanivorans, 2053:Gordonia, 2054:Gordonia bronchialis, 2055:Gordonia terrae, 521096:Tsukamurella paurometabola DSM 20162, 1077975:Gordonia rubripertincta NBRC 101908, 175628:Gordonia paraffinivorans, 2061:Tsukamurella paurometabola, 526226:Gordonia bronchialis DSM 43247, 1736349:Williamsia sp. Leaf354, 320799:Gordonia soli, 168480:Gordonia namibiensis, 337191:Gordonia sp. KTR9, 13…
RAxML_bestTree.OG_00807	1545728:Mycobacterium sp. EPa45, 1370120:Mycobacterium sp. UM_WGJ, 1370121:Mycobacterium sp. UM_WWY, 37916:Mycobacterium chlorophenolicum, 1120797:Mycobacterium sp. 141, 1380386:Mycobacterium sp. URHB0044, 141349:Mycobacterium lentiflavum, 1436723: uMycobacterium gastri Wayne, 451644:Mycobacterium conceptionense, 1772287:Mycobacterium sp. GA-1199, 1384515:Mycobacterium phlei DSM 43071, 244292:Myc…	1736349:Williamsia sp. Leaf354, 1603258:Williamsia herbipolensis, 1136941:Gordonia phthalatica, 376351:Gordonia shandongensis	Corynebacteriales, order, 85007	85007	order	root,cellular organisms,Bacteria,Terrabacteria group,Actinobacteria,Actinobacteria,Corynebacteriales	103808:Rhodococcus sp. AD45, 1384060:Rhodococcus sp. P27, 1441923:Rhodococcus rhodochrous KG-21, 103816:Rhodococcus pyridinivorans, 1170698:Rhodococcus sp. R1101, 1807499:Rhodococcus sp. LB1, 713612:Rhodococcus sp. Chr-9, 262776:Rhodococcus imtechensis, 1463824:Nocardia sp. NRRL WC-3656, 1736210:Rhodococcus sp. Leaf7, 1141657:Nocardia vulneris, 1564114:Rhodococcus sp. B7740, 1133849:Nocardia bras…
RAxML_bestTree.OG_00818	1545728:Mycobacterium sp. EPa45, 1370120:Mycobacterium sp. UM_WGJ, 1370121:Mycobacterium sp. UM_WWY, 37916:Mycobacterium chlorophenolicum, 1120797:Mycobacterium sp. 141, 1380386:Mycobacterium sp. URHB0044, 141349:Mycobacterium lentiflavum, 525368:Mycobacterium parascrofulaceum ATCC BAA-614, 1772287:Mycobacterium sp. GA-1199, 244292:Mycobacterium nebraskense, 487514:Mycobacterium kyorinense, 46351…	33889:Brevibacterium casei, 384677:Ornithinimicrobium pekingense, 1703:Brevibacterium linens, 37928:Arthrobacter crystallopoietes, 1078471:Serinicoccus profundi, 1312959:Arthrobacter sp. H14, 767452:Serinicoccus chungangensis, 247333:Serinicoccus marinus	Micrococcales, order, 85006	85006	order	root,cellular organisms,Bacteria,Terrabacteria group,Actinobacteria,Actinobacteria,Micrococcales	293890:Agromyces subbeticus, 1735688:Agromyces sp. Leaf222, 1263625:Microbacterium sp. SA39, 1461259:Leucobacter musarum subsp. japonicus, 1461260:Leucobacter celer subsp. astrifaciens, 1380354:Cellulomonas sp. URHE0023, 582680:Microbacterium azadirachtae, 1672219:Cellulomonas sp. A375-1, 1575:Leifsonia xyli, 1736232:Arthrobacter sp. Leaf69, 264251:Cellulosimicrobium funkei, 1461261:Leucobacter m…
RAxML_bestTree.OG_00819	1545728:Mycobacterium sp. EPa45, 1370120:Mycobacterium sp. UM_WGJ, 1370121:Mycobacterium sp. UM_WWY, 37916:Mycobacterium chlorophenolicum, 710685:Mycobacterium rhodesiae NBB3, 1380386:Mycobacterium sp. URHB0044, 141349:Mycobacterium lentiflavum, 1436723: uMycobacterium gastri Wayne, 451644:Mycobacterium conceptionense, 1772287:Mycobacterium sp. GA-1199, 244292:Mycobacterium nebraskense, 487514:My…	286802:Segniliparus rotundus, 286804:Segniliparus rugosus	Segniliparus, genus, 286801	286801	genus	root,cellular organisms,Bacteria,Terrabacteria group,Actinobacteria,Actinobacteria,Corynebacteriales,Segniliparaceae,Segniliparus	84096:Gordonia alkanivorans, 2053:Gordonia, 2054:Gordonia bronchialis, 2055:Gordonia terrae, 175628:Gordonia paraffinivorans, 83341:Gordonia rhizosphera, 1136941:Gordonia phthalatica, 320799:Gordonia soli, 168480:Gordonia namibiensis, 1089453:Gordonia sputi NBRC 100414, 1241906:Gordonia sp. NB4-1Y, 53427:Gordonia hirsuta, 1121721:Gordonia kroppenstedtii, 376351:Gordonia shandongensis, 644548:Gord…
RAxML_bestTree.OG_00821	1545728:Mycobacterium sp. EPa45, 1120797:Mycobacterium sp. 141, 1380386:Mycobacterium sp. URHB0044, 141349:Mycobacterium lentiflavum, 1772287:Mycobacterium sp. GA-1199, 244292:Mycobacterium nebraskense, 33892:Mycobacterium bovis BCG, 46351:Mycobacterium hassiacum, 146018:Mycobacterium neworleansense, 1449059:Mycobacterium sp. UNC410CL29Cvi84, 146020:Mycobacterium brisbanense, 1438822:Mycobacteriu…	1587522:Rhodococcus sp. MEB064, 1449068:Rhodococcus sp. UNC23MFCrub1.1, 1736210:Rhodococcus sp. Leaf7	Rhodococcus, genus, 1827	1827	genus	root,cellular organisms,Bacteria,Terrabacteria group,Actinobacteria,Actinobacteria,Corynebacteriales,Nocardiaceae,Rhodococcus	630403:Tomitella biformata, 101510:Rhodococcus jostii RHA1, 103816:Rhodococcus pyridinivorans, 1170698:Rhodococcus sp. R1101, 2061:Tsukamurella paurometabola, 935199:Rhodococcus sp. p52, 1827:Rhodococcus, 1828:Rhodococcus fascians, 1829:Rhodococcus rhodochrous, 1830:Rhodococcus ruber, 38312:Rhodococcus rhodnii, 37919:Rhodococcus opacus, 632772:Rhodococcus opacus B4, 260936:Rhodococcus sp. RD6.2, …
RAxML_bestTree.OG_00824	1545728:Mycobacterium sp. EPa45, 1370120:Mycobacterium sp. UM_WGJ, 1370121:Mycobacterium sp. UM_WWY, 1205677:Mycobacterium canettii CIPT 140070017, 36809:Mycobacterium abscessus, 37916:Mycobacterium chlorophenolicum, 1120797:Mycobacterium sp. 141, 1380386:Mycobacterium sp. URHB0044, 141349:Mycobacterium lentiflavum, 1400884:Mycobacterium tuberculosis KT-0022, 1772287:Mycobacterium sp. GA-1199, 24…	286802:Segniliparus rotundus, 286804:Segniliparus rugosus, 679197:Segniliparus rugosus ATCC BAA-974	Segniliparus, genus, 286801	286801	genus	root,cellular organisms,Bacteria,Terrabacteria group,Actinobacteria,Actinobacteria,Corynebacteriales,Segniliparaceae,Segniliparus	746032:Mobilicoccus pelagius, 446860:Kocuria flava, 1522310:Mobilicoccus massiliensis, 1646:Renibacterium salmoninarum, 1089455:Mobilicoccus pelagius NBRC 104925
RAxML_bestTree.OG_00827	1545728:Mycobacterium sp. EPa45, 1370120:Mycobacterium sp. UM_WGJ, 37916:Mycobacterium chlorophenolicum, 1120797:Mycobacterium sp. 141, 1380386:Mycobacterium sp. URHB0044, 141349:Mycobacterium lentiflavum, 451644:Mycobacterium conceptionense, 1772287:Mycobacterium sp. GA-1199, 244292:Mycobacterium nebraskense, 146020:Mycobacterium brisbanense, 487514:Mycobacterium kyorinense, 46351:Mycobacterium …	508770:Sciscionella marina, 1445613:Sciscionella sp. SE31	Sciscionella, genus, 596495	596495	genus	root,cellular organisms,Bacteria,Terrabacteria group,Actinobacteria,Actinobacteria,Pseudonocardiales,Pseudonocardiaceae,Sciscionella	359359:Smaragdicoccus niigatensis
RAxML_bestTree.OG_00828	1545728:Mycobacterium sp. EPa45, 1370121:Mycobacterium sp. UM_WWY, 37916:Mycobacterium chlorophenolicum, 710685:Mycobacterium rhodesiae NBB3, 1380386:Mycobacterium sp. URHB0044, 141349:Mycobacterium lentiflavum, 525368:Mycobacterium parascrofulaceum ATCC BAA-614, 1772287:Mycobacterium sp. GA-1199, 244292:Mycobacterium nebraskense, 1762962:Mycobacterium sp. M26, 1449060:Mycobacterium sp. UNCCL9, 4…	103808:Rhodococcus sp. AD45, 630403:Tomitella biformata, 37919:Rhodococcus opacus, 1827:Rhodococcus, 1828:Rhodococcus fascians, 1833:Rhodococcus erythropolis, 1219013:Rhodococcus hoagii NBRC 101255 = C 7, 260936:Rhodococcus sp. RD6.2, 1661385:Rhodococcus sp. ARP2, 1268303:Rhodococcus sp. AW25M09, 44752:Rhodococcus wratislaviensis, 1564114:Rhodococcus sp. B7740, 596309:Rhodococcus erythropolis SK1…	Corynebacteriales, order, 85007	85007	order	root,cellular organisms,Bacteria,Terrabacteria group,Actinobacteria,Actinobacteria,Corynebacteriales	1301088:Rhodococcus sp. EsD8, 1829:Rhodococcus rhodochrous, 103816:Rhodococcus pyridinivorans, 1170698:Rhodococcus sp. R1101, 1449068:Rhodococcus sp. UNC23MFCrub1.1, 402289:Rhodococcus sp. HA99
RAxML_bestTree.OG_00849	1545728:Mycobacterium sp. EPa45, 1370121:Mycobacterium sp. UM_WWY, 37916:Mycobacterium chlorophenolicum, 1120797:Mycobacterium sp. 141, 1380386:Mycobacterium sp. URHB0044, 141349:Mycobacterium lentiflavum, 451644:Mycobacterium conceptionense, 1772287:Mycobacterium sp. GA-1199, 244292:Mycobacterium nebraskense, 487514:Mycobacterium kyorinense, 46351:Mycobacterium hassiacum, 146018:Mycobacterium ne…	630403:Tomitella biformata	Tomitella biformata,630403	630403	species	root,cellular organisms,Bacteria,Terrabacteria group,Actinobacteria,Actinobacteria,Corynebacteriales,unclassified Corynebacteriales,Tomitella,Tomitella biformata	84096:Gordonia alkanivorans, 2053:Gordonia, 2054:Gordonia bronchialis, 1121927:Gordonia hirsuta DSM 44140 = NBRC 16056, 175628:Gordonia paraffinivorans, 2061:Tsukamurella paurometabola, 1032851:Corynebacterium nuruki, 1736349:Williamsia sp. Leaf354, 320799:Gordonia soli, 168480:Gordonia namibiensis, 1313067:Williamsia sp. D3, 1136941:Gordonia phthalatica, 1437876:Gordonia sp. QH-12, 1121721:Gordo…
RAxML_bestTree.OG_00850	1545728:Mycobacterium sp. EPa45, 1370121:Mycobacterium sp. UM_WWY, 1120797:Mycobacterium sp. 141, 1380386:Mycobacterium sp. URHB0044, 141349:Mycobacterium lentiflavum, 1772287:Mycobacterium sp. GA-1199, 244292:Mycobacterium nebraskense, 487514:Mycobacterium kyorinense, 46351:Mycobacterium hassiacum, 146018:Mycobacterium neworleansense, 146020:Mycobacterium brisbanense, 33894:Mycobacterium african…	450821:Rhodococcus sp. P14, 103816:Rhodococcus pyridinivorans, 1170698:Rhodococcus sp. R1101, 1736210:Rhodococcus sp. Leaf7, 37919:Rhodococcus opacus, 1827:Rhodococcus, 1828:Rhodococcus fascians, 1829:Rhodococcus rhodochrous, 1830:Rhodococcus ruber, 525370:Rhodococcus hoagii ATCC 33707, 191292:Rhodococcus aetherivorans, 745408:Rhodococcus sp. JVH1, 1587522:Rhodococcus sp. MEB064, 260936:Rhodococc…	Rhodococcus, genus, 1827	1827	genus	root,cellular organisms,Bacteria,Terrabacteria group,Actinobacteria,Actinobacteria,Corynebacteriales,Nocardiaceae,Rhodococcus	38312:Rhodococcus rhodnii
RAxML_bestTree.OG_00861	1545728:Mycobacterium sp. EPa45, 1370120:Mycobacterium sp. UM_WGJ, 1370121:Mycobacterium sp. UM_WWY, 37916:Mycobacterium chlorophenolicum, 1120797:Mycobacterium sp. 141, 1380386:Mycobacterium sp. URHB0044, 141349:Mycobacterium lentiflavum, 1353275:Mycobacterium abscessus V06705, 1772287:Mycobacterium sp. GA-1199, 244292:Mycobacterium nebraskense, 222805:Mycobacterium chimaera, 1449048:Mycobacteri…	1603258:Williamsia herbipolensis, 630403:Tomitella biformata, 1736349:Williamsia sp. Leaf354	Corynebacteriales, order, 85007	85007	order	root,cellular organisms,Bacteria,Terrabacteria group,Actinobacteria,Actinobacteria,Corynebacteriales	1760:Actinobacteria, 1172185:Nocardia sp. 348MFTsu5.1
RAxML_bestTree.OG_00864	1545728:Mycobacterium sp. EPa45, 1370121:Mycobacterium sp. UM_WWY, 37916:Mycobacterium chlorophenolicum, 1120797:Mycobacterium sp. 141, 1380386:Mycobacterium sp. URHB0044, 141349:Mycobacterium lentiflavum, 1772287:Mycobacterium sp. GA-1199, 244292:Mycobacterium nebraskense, 222805:Mycobacterium chimaera, 1449048:Mycobacterium sp. UNC280MFTsu5.1, 487514:Mycobacterium kyorinense, 46351:Mycobacteriu…	286802:Segniliparus rotundus, 286804:Segniliparus rugosus	Segniliparus, genus, 286801	286801	genus	root,cellular organisms,Bacteria,Terrabacteria group,Actinobacteria,Actinobacteria,Corynebacteriales,Segniliparaceae,Segniliparus	84096:Gordonia alkanivorans, 2053:Gordonia, 2054:Gordonia bronchialis, 2055:Gordonia terrae, 175628:Gordonia paraffinivorans, 2061:Tsukamurella paurometabola, 320799:Gordonia soli, 168480:Gordonia namibiensis, 337191:Gordonia sp. KTR9, 1313067:Williamsia sp. D3, 1136941:Gordonia phthalatica, 53427:Gordonia hirsuta, 1121721:Gordonia kroppenstedtii, 376351:Gordonia shandongensis, 644548:Gordonia ne…
RAxML_bestTree.OG_00873	1545728:Mycobacterium sp. EPa45, 1160711:Mycobacterium avium subsp. hominissuis A5, 1370121:Mycobacterium sp. UM_WWY, 1335321:Mycobacterium sp. MAC_011194_8550, 37916:Mycobacterium chlorophenolicum, 1120797:Mycobacterium sp. 141, 1422085:Mycobacterium tuberculosis TB_RSA169, 1380386:Mycobacterium sp. URHB0044, 141349:Mycobacterium lentiflavum, 243243:Mycobacterium avium 104, 451644:Mycobacterium …	640132:Segniliparus rotundus DSM 44985, 286802:Segniliparus rotundus, 286804:Segniliparus rugosus, 679197:Segniliparus rugosus ATCC BAA-974, 359359:Smaragdicoccus niigatensis	Corynebacteriales, order, 85007	85007	order	root,cellular organisms,Bacteria,Terrabacteria group,Actinobacteria,Actinobacteria,Corynebacteriales	1169152:Nocardia sp. CNY236, 257281:Nocardia concava, 1736458:Nocardia sp. Root136, 1141647:Nocardia arizonensis, 1463824:Nocardia sp. NRRL WC-3656, 1141657:Nocardia vulneris, 132249:Nocardia veterana, 1823:Nocardia otitidiscaviarum, 96468:Nocardia vinacea, 228006:Nocardia tenerifensis, 382504:Nocardia jinanensis, 1110697:Nocardia asteroides NBRC 15531, 1056816:Nocardia sp. BMG51109, 290231:Nocar…
RAxML_bestTree.OG_00879	1545728:Mycobacterium sp. EPa45, 1247747:Mycobacterium avium subsp. paratuberculosis S5, 1160711:Mycobacterium avium subsp. hominissuis A5, 1160712:Mycobacterium avium subsp. hominissuis 3388, 1370121:Mycobacterium sp. UM_WWY, 37916:Mycobacterium chlorophenolicum, 710685:Mycobacterium rhodesiae NBB3, 1380386:Mycobacterium sp. URHB0044, 141349:Mycobacterium lentiflavum, 243243:Mycobacterium avium …	286802:Segniliparus rotundus, 286804:Segniliparus rugosus	Segniliparus, genus, 286801	286801	genus	root,cellular organisms,Bacteria,Terrabacteria group,Actinobacteria,Actinobacteria,Corynebacteriales,Segniliparaceae,Segniliparus	57704:Tsukamurella tyrosinosolvens, 105579:Tsukamurella pseudospumae, 2061:Tsukamurella paurometabola, 665550:Dietzia alimentaria, 47312:Tsukamurella pulmonis, 225326:Corynebacterium halotolerans, 1151061:Tsukamurella sp. 1534
RAxML_bestTree.OG_00883	1545728:Mycobacterium sp. EPa45, 1370121:Mycobacterium sp. UM_WWY, 37916:Mycobacterium chlorophenolicum, 1120797:Mycobacterium sp. 141, 515617:Mycobacterium tuberculosis T92, 1380386:Mycobacterium sp. URHB0044, 1245275:Mycobacterium tuberculosis FJ05194, 141349:Mycobacterium lentiflavum, 243243:Mycobacterium avium 104, 1772287:Mycobacterium sp. GA-1199, 244292:Mycobacterium nebraskense, 1448517:M…	639313:Hoyosella subflava, 443218:Hoyosella subflava DQS3-9A1	Hoyosella subflava, species, 639313	639313	species	root,cellular organisms,Bacteria,Terrabacteria group,Actinobacteria,Actinobacteria,Corynebacteriales,Mycobacteriaceae,Hoyosella,Hoyosella subflava	84096:Gordonia alkanivorans, 257281:Nocardia concava, 2054:Gordonia bronchialis, 175628:Gordonia paraffinivorans, 83341:Gordonia rhizosphera, 526226:Gordonia bronchialis DSM 43247, 320799:Gordonia soli, 1827:Rhodococcus, 1828:Rhodococcus fascians, 228006:Nocardia tenerifensis, 1160137:Nocardia sp. BMG111209, 525370:Rhodococcus hoagii ATCC 33707, 1823:Nocardia otitidiscaviarum, 282685:Nocardia jia…
RAxML_bestTree.OG_00892	1545728:Mycobacterium sp. EPa45, 1370121:Mycobacterium sp. UM_WWY, 37916:Mycobacterium chlorophenolicum, 1120797:Mycobacterium sp. 141, 1380386:Mycobacterium sp. URHB0044, 141349:Mycobacterium lentiflavum, 1400874:Mycobacterium tuberculosis KT-0007, 1448498:Mycobacterium tuberculosis TKK_05MA_0020, 1400893:Mycobacterium tuberculosis KT-0039, 1772287:Mycobacterium sp. GA-1199, 1423426:Mycobacteriu…	47312:Tsukamurella pulmonis, 57704:Tsukamurella tyrosinosolvens, 105579:Tsukamurella pseudospumae, 2061:Tsukamurella paurometabola, 1151061:Tsukamurella sp. 1534	Tsukamurella, genus, 2060	2060	genus	root,cellular organisms,Bacteria,Terrabacteria group,Actinobacteria,Actinobacteria,Corynebacteriales,Tsukamurellaceae,Tsukamurella	84096:Gordonia alkanivorans, 2054:Gordonia bronchialis, 2055:Gordonia terrae, 175628:Gordonia paraffinivorans, 83341:Gordonia rhizosphera, 1136941:Gordonia phthalatica, 1736349:Williamsia sp. Leaf354, 320799:Gordonia soli, 168480:Gordonia namibiensis, 337191:Gordonia sp. KTR9, 1313067:Williamsia sp. D3, 1089453:Gordonia sputi NBRC 100414, 1241906:Gordonia sp. NB4-1Y, 1121721:Gordonia kroppenstedt…
RAxML_bestTree.OG_00902	1545728:Mycobacterium sp. EPa45, 1370120:Mycobacterium sp. UM_WGJ, 1370121:Mycobacterium sp. UM_WWY, 1335321:Mycobacterium sp. MAC_011194_8550, 37916:Mycobacterium chlorophenolicum, 1120797:Mycobacterium sp. 141, 515615:Mycobacterium tuberculosis 94_M4241A, 1380386:Mycobacterium sp. URHB0044, 141349:Mycobacterium lentiflavum, 1353275:Mycobacterium abscessus V06705, 451644:Mycobacterium conception…	1587522:Rhodococcus sp. MEB064, 1827:Rhodococcus, 1828:Rhodococcus fascians, 1449068:Rhodococcus sp. UNC23MFCrub1.1, 1268303:Rhodococcus sp. AW25M09, 1736210:Rhodococcus sp. Leaf7, 1736319:Rhodococcus sp. Leaf278	Rhodococcus, genus, 1827	1827	genus	root,cellular organisms,Bacteria,Terrabacteria group,Actinobacteria,Actinobacteria,Corynebacteriales,Nocardiaceae,Rhodococcus	1323361:Rhodococcus defluvii, 1829:Rhodococcus rhodochrous, 103816:Rhodococcus pyridinivorans, 1833:Rhodococcus erythropolis, 1170698:Rhodococcus sp. R1101, 1449069:Rhodococcus sp. UNC363MFTsu5.1, 44752:Rhodococcus wratislaviensis, 260936:Rhodococcus sp. RD6.2, 443218:Hoyosella subflava DQS3-9A1, 43767:Rhodococcus hoagii, 262776:Rhodococcus imtechensis, 1219013:Rhodococcus hoagii NBRC 101255 = C …
RAxML_bestTree.OG_00904	1545728:Mycobacterium sp. EPa45, 1370121:Mycobacterium sp. UM_WWY, 37916:Mycobacterium chlorophenolicum, 1120797:Mycobacterium sp. 141, 1380386:Mycobacterium sp. URHB0044, 141349:Mycobacterium lentiflavum, 525368:Mycobacterium parascrofulaceum ATCC BAA-614, 451644:Mycobacterium conceptionense, 1772287:Mycobacterium sp. GA-1199, 244292:Mycobacterium nebraskense, 1449048:Mycobacterium sp. UNC280MFT…	359359:Smaragdicoccus niigatensis	Smaragdicoccus niigatensis,359359	359359	species	root,cellular organisms,Bacteria,Terrabacteria group,Actinobacteria,Actinobacteria,Corynebacteriales,Nocardiaceae,Smaragdicoccus,Smaragdicoccus niigatensis	84096:Gordonia alkanivorans, 2054:Gordonia bronchialis, 2055:Gordonia terrae, 175628:Gordonia paraffinivorans, 1136941:Gordonia phthalatica, 526226:Gordonia bronchialis DSM 43247, 945692:Gordonia neofelifaecis, 376351:Gordonia shandongensis, 168480:Gordonia namibiensis, 337191:Gordonia sp. KTR9, 1313067:Williamsia sp. D3, 1089453:Gordonia sputi NBRC 100414, 53427:Gordonia hirsuta, 1121721:Gordoni…
RAxML_bestTree.OG_00907	1091500:Mycobacterium tuberculosis RGTB327	122202:Gordonia jacobaea, 36820:Gordonia aichiensis, 249058:Gordonia otitidis, 36823:Gordonia sputi	Gordonia, genus, 2053	2053	genus	root,cellular organisms,Bacteria,Terrabacteria group,Actinobacteria,Actinobacteria,Corynebacteriales,Gordoniaceae,Gordonia	645127:Corynebacterium kroppenstedtii DSM 44385, 161879:Corynebacterium kroppenstedtii, 1125779:Corynebacterium pyruviciproducens ATCC BAA-1742, 525246:Actinomyces urogenitalis DSM 15434, 227319:Corynebacterium ciconiae, 548477:Corynebacterium glucuronolyticum ATCC 51867, 548478:Corynebacterium glucuronolyticum ATCC 51866
RAxML_bestTree.OG_00908	1545728:Mycobacterium sp. EPa45, 1370120:Mycobacterium sp. UM_WGJ, 37916:Mycobacterium chlorophenolicum, 1120797:Mycobacterium sp. 141, 1380386:Mycobacterium sp. URHB0044, 141349:Mycobacterium lentiflavum, 1001736:Mycobacterium abscessus 6G-0728-S, 1772287:Mycobacterium sp. GA-1199, 244292:Mycobacterium nebraskense, 1449048:Mycobacterium sp. UNC280MFTsu5.1, 487514:Mycobacterium kyorinense, 46351:…	639313:Hoyosella subflava, 443218:Hoyosella subflava DQS3-9A1	Hoyosella subflava, species, 639313	639313	species	root,cellular organisms,Bacteria,Terrabacteria group,Actinobacteria,Actinobacteria,Corynebacteriales,Mycobacteriaceae,Hoyosella,Hoyosella subflava	1752066:Rhodococcus sp. KB6, 2053:Gordonia, 2054:Gordonia bronchialis, 175628:Gordonia paraffinivorans, 2061:Tsukamurella paurometabola, 1463824:Nocardia sp. NRRL WC-3656, 37919:Rhodococcus opacus, 168480:Gordonia namibiensis, 1056816:Nocardia sp. BMG51109, 282685:Nocardia jiangxiensis, 374846:Rhodococcus sp. R04, 209249:Nocardia niigatensis, 1268303:Rhodococcus sp. AW25M09, 114259:Nocardia pauci…
RAxML_bestTree.OG_00912	1545728:Mycobacterium sp. EPa45, 1335322:Mycobacterium sp. MAC_080597_8934, 37916:Mycobacterium chlorophenolicum, 1120797:Mycobacterium sp. 141, 515616:Mycobacterium tuberculosis 02_1987, 1380386:Mycobacterium sp. URHB0044, 1198627:Mycobacterium abscessus subsp. massiliense str. GO 06, 141349:Mycobacterium lentiflavum, 1772287:Mycobacterium sp. GA-1199, 244292:Mycobacterium nebraskense, 1449048:M…	640132:Segniliparus rotundus DSM 44985, 286802:Segniliparus rotundus, 286804:Segniliparus rugosus, 443218:Hoyosella subflava DQS3-9A1	Corynebacteriales, order, 85007	85007	order	root,cellular organisms,Bacteria,Terrabacteria group,Actinobacteria,Actinobacteria,Corynebacteriales	38312:Rhodococcus rhodnii, 1273125:Rhodococcus rhodnii LMG 5362
RAxML_bestTree.OG_00916	1545728:Mycobacterium sp. EPa45, 1440774:Mycobacterium aromaticivorans JS19b1 = JCM 16368, 1370120:Mycobacterium sp. UM_WGJ, 1370121:Mycobacterium sp. UM_WWY, 1091501:Mycobacterium tuberculosis RGTB423, 216594:Mycobacterium marinum M, 1335322:Mycobacterium sp. MAC_080597_8934, 37916:Mycobacterium chlorophenolicum, 710685:Mycobacterium rhodesiae NBB3, 515617:Mycobacterium tuberculosis T92, 1380386…	639313:Hoyosella subflava, 443218:Hoyosella subflava DQS3-9A1, 630403:Tomitella biformata	Corynebacteriales, order, 85007	85007	order	root,cellular organisms,Bacteria,Terrabacteria group,Actinobacteria,Actinobacteria,Corynebacteriales	84096:Gordonia alkanivorans, 2054:Gordonia bronchialis, 2061:Tsukamurella paurometabola, 1075090:Gordonia amarae NBRC 15530, 376351:Gordonia shandongensis, 168480:Gordonia namibiensis, 1313067:Williamsia sp. D3, 1136941:Gordonia phthalatica, 1121721:Gordonia kroppenstedtii, 644548:Gordonia neofelifaecis NRRL B-59395, 1108045:Gordonia rhizosphera NBRC 16068, 83341:Gordonia rhizosphera, 47312:Tsuka…
RAxML_bestTree.OG_00917	1545728:Mycobacterium sp. EPa45, 1160711:Mycobacterium avium subsp. hominissuis A5, 1160712:Mycobacterium avium subsp. hominissuis 3388, 1370121:Mycobacterium sp. UM_WWY, 37916:Mycobacterium chlorophenolicum, 1120797:Mycobacterium sp. 141, 1380386:Mycobacterium sp. URHB0044, 141349:Mycobacterium lentiflavum, 1370120:Mycobacterium sp. UM_WGJ, 525368:Mycobacterium parascrofulaceum ATCC BAA-614, 177…	630403:Tomitella biformata	Tomitella biformata,630403	630403	species	root,cellular organisms,Bacteria,Terrabacteria group,Actinobacteria,Actinobacteria,Corynebacteriales,unclassified Corynebacteriales,Tomitella,Tomitella biformata	84480:Amycolatopsis thermoflava, 129922:Saccharomonospora halophila, 342230:Amycolatopsis taiwanensis, 1460371:Amycolatopsis lurida NRRL 2430, 1515610:Prauserella sp. Am3, 1814:Amycolatopsis methanolica, 2074:Pseudonocardia autotrophica, 40988:Saccharomonospora azurea, 43354:Prauserella rugosa, 75294:Saccharomonospora xinjiangensis, 381445:Amycolatopsis nigrescens, 369829:Saccharomonospora saliph…
RAxML_bestTree.OG_00923	1769:Mycobacterium leprae, 480418:Mycobacterium lepromatosis, 1299333:Mycobacterium xenopi 3993, 1150591:Mycobacterium xenopi RIVM700367	1292020:Dietzia sp. UCD-THP	Dietzia sp. UCD-THP,1292020	1292020	species	root,cellular organisms,Bacteria,Terrabacteria group,Actinobacteria,Actinobacteria,Corynebacteriales,Dietziaceae,Dietzia,Dietzia sp. UCD-THP	1380392:Nocardioides sp. URHA0020, 345341:Kutzneria sp. 744, 1839:Nocardioides
RAxML_bestTree.OG_00925	1545728:Mycobacterium sp. EPa45, 1440774:Mycobacterium aromaticivorans JS19b1 = JCM 16368, 1370121:Mycobacterium sp. UM_WWY, 37916:Mycobacterium chlorophenolicum, 1120797:Mycobacterium sp. 141, 1380386:Mycobacterium sp. URHB0044, 1198627:Mycobacterium abscessus subsp. massiliense str. GO 06, 141349:Mycobacterium lentiflavum, 1436723: uMycobacterium gastri Wayne, 525368:Mycobacterium parascrofulac…	639313:Hoyosella subflava, 443218:Hoyosella subflava DQS3-9A1	Hoyosella subflava, species, 639313	639313	species	root,cellular organisms,Bacteria,Terrabacteria group,Actinobacteria,Actinobacteria,Corynebacteriales,Mycobacteriaceae,Hoyosella,Hoyosella subflava	103808:Rhodococcus sp. AD45, 257281:Nocardia concava, 1736319:Rhodococcus sp. Leaf278, 103816:Rhodococcus pyridinivorans, 1170698:Rhodococcus sp. R1101, 713612:Rhodococcus sp. Chr-9, 2061:Tsukamurella paurometabola, 262776:Rhodococcus imtechensis, 1463824:Nocardia sp. NRRL WC-3656, 1736210:Rhodococcus sp. Leaf7, 1141657:Nocardia vulneris, 132249:Nocardia veterana, 1268303:Rhodococcus sp. AW25M09,…
RAxML_bestTree.OG_00930	1545728:Mycobacterium sp. EPa45, 1370121:Mycobacterium sp. UM_WWY, 37916:Mycobacterium chlorophenolicum, 1120797:Mycobacterium sp. 141, 141349:Mycobacterium lentiflavum, 1772287:Mycobacterium sp. GA-1199, 244292:Mycobacterium nebraskense, 1138871:Mycobacterium yongonense 05-1390, 1449048:Mycobacterium sp. UNC280MFTsu5.1, 487514:Mycobacterium kyorinense, 46351:Mycobacterium hassiacum, 1449059:Myco…	249058:Gordonia otitidis, 2054:Gordonia bronchialis, 173559:Gordonia sihwensis, 83341:Gordonia rhizosphera, 1136941:Gordonia phthalatica, 84595:Gordonia polyisoprenivorans, 53427:Gordonia hirsuta, 36820:Gordonia aichiensis, 36821:Gordonia amarae, 36823:Gordonia sputi, 122202:Gordonia jacobaea, 376351:Gordonia shandongensis, 320799:Gordonia soli	Gordonia, genus, 2053	2053	genus	root,cellular organisms,Bacteria,Terrabacteria group,Actinobacteria,Actinobacteria,Corynebacteriales,Gordoniaceae,Gordonia	84096:Gordonia alkanivorans, 168480:Gordonia namibiensis, 1414651:Gordonia sp. SGD-V-85, 263908:Gordonia effusa, 2053:Gordonia, 2055:Gordonia terrae, 57704:Tsukamurella tyrosinosolvens, 105579:Tsukamurella pseudospumae, 175628:Gordonia paraffinivorans, 2061:Tsukamurella paurometabola, 47312:Tsukamurella pulmonis, 85043:Williamsia, 1151061:Tsukamurella sp. 1534, 36822:Gordonia rubripertincta, 1121…
RAxML_bestTree.OG_00954	1545728:Mycobacterium sp. EPa45, 1370120:Mycobacterium sp. UM_WGJ, 216594:Mycobacterium marinum M, 37916:Mycobacterium chlorophenolicum, 1120797:Mycobacterium sp. 141, 515617:Mycobacterium tuberculosis T92, 1380386:Mycobacterium sp. URHB0044, 141349:Mycobacterium lentiflavum, 525368:Mycobacterium parascrofulaceum ATCC BAA-614, 1772287:Mycobacterium sp. GA-1199, 244292:Mycobacterium nebraskense, 1…	1241906:Gordonia sp. NB4-1Y, 89051:Gordonia desulfuricans, 320799:Gordonia soli	Gordonia, genus, 2053	2053	genus	root,cellular organisms,Bacteria,Terrabacteria group,Actinobacteria,Actinobacteria,Corynebacteriales,Gordoniaceae,Gordonia	103808:Rhodococcus sp. AD45, 257281:Nocardia concava, 630403:Tomitella biformata, 1463824:Nocardia sp. NRRL WC-3656, 685727:Rhodococcus hoagii 103S, 228006:Nocardia tenerifensis, 525370:Rhodococcus hoagii ATCC 33707, 191292:Rhodococcus aetherivorans, 359359:Smaragdicoccus niigatensis, 1206724:Nocardia brasiliensis NBRC 14402, 260936:Rhodococcus sp. RD6.2, 1278078:Rhodococcus triatomae BKS 15-14, …
RAxML_bestTree.OG_00976	1545728:Mycobacterium sp. EPa45, 1370120:Mycobacterium sp. UM_WGJ, 37916:Mycobacterium chlorophenolicum, 1120797:Mycobacterium sp. 141, 515616:Mycobacterium tuberculosis 02_1987, 1380386:Mycobacterium sp. URHB0044, 141349:Mycobacterium lentiflavum, 1001736:Mycobacterium abscessus 6G-0728-S, 1436723: uMycobacterium gastri Wayne, 1772287:Mycobacterium sp. GA-1199, 244292:Mycobacterium nebraskense, …	640132:Segniliparus rotundus DSM 44985, 57704:Tsukamurella tyrosinosolvens, 105579:Tsukamurella pseudospumae, 2061:Tsukamurella paurometabola, 47312:Tsukamurella pulmonis, 286802:Segniliparus rotundus, 286804:Segniliparus rugosus, 1151061:Tsukamurella sp. 1534	Corynebacteriales, order, 85007	85007	order	root,cellular organisms,Bacteria,Terrabacteria group,Actinobacteria,Actinobacteria,Corynebacteriales	84096:Gordonia alkanivorans, 1313067:Williamsia sp. D3, 2053:Gordonia, 2054:Gordonia bronchialis, 2055:Gordonia terrae, 175628:Gordonia paraffinivorans, 83341:Gordonia rhizosphera, 320799:Gordonia soli, 168480:Gordonia namibiensis, 337191:Gordonia sp. KTR9, 1027371:Gordonia alkanivorans NBRC 16433, 1089453:Gordonia sputi NBRC 100414, 1241906:Gordonia sp. NB4-1Y, 85043:Williamsia, 1121721:Gordonia…
RAxML_bestTree.OG_00990	1545728:Mycobacterium sp. EPa45, 1370120:Mycobacterium sp. UM_WGJ, 1370121:Mycobacterium sp. UM_WWY, 1205677:Mycobacterium canettii CIPT 140070017, 37916:Mycobacterium chlorophenolicum, 1120797:Mycobacterium sp. 141, 557599:Mycobacterium kansasii ATCC 12478, 1380386:Mycobacterium sp. URHB0044, 141349:Mycobacterium lentiflavum, 243243:Mycobacterium avium 104, 1455283:Mycobacterium tuberculosis NRI…	640132:Segniliparus rotundus DSM 44985, 286804:Segniliparus rugosus, 679197:Segniliparus rugosus ATCC BAA-974	Segniliparus, genus, 286801	286801	genus	root,cellular organisms,Bacteria,Terrabacteria group,Actinobacteria,Actinobacteria,Corynebacteriales,Segniliparaceae,Segniliparus	84096:Gordonia alkanivorans, 630403:Tomitella biformata, 2054:Gordonia bronchialis, 2055:Gordonia terrae, 175628:Gordonia paraffinivorans, 2061:Tsukamurella paurometabola, 1136941:Gordonia phthalatica, 1075090:Gordonia amarae NBRC 15530, 1268303:Rhodococcus sp. AW25M09, 1736349:Williamsia sp. Leaf354, 320799:Gordonia soli, 168480:Gordonia namibiensis, 1827:Rhodococcus, 1828:Rhodococcus fascians, …
RAxML_bestTree.OG_00995	1545728:Mycobacterium sp. EPa45, 1370120:Mycobacterium sp. UM_WGJ, 1370121:Mycobacterium sp. UM_WWY, 37916:Mycobacterium chlorophenolicum, 1120797:Mycobacterium sp. 141, 1380386:Mycobacterium sp. URHB0044, 141349:Mycobacterium lentiflavum, 451644:Mycobacterium conceptionense, 1772287:Mycobacterium sp. GA-1199, 244292:Mycobacterium nebraskense, 1449048:Mycobacterium sp. UNC280MFTsu5.1, 1449060:Myc…	1653480:Alloactinosynnema sp. L-07	Alloactinosynnema sp. L-07,1653480	1653480	species	root,cellular organisms,Bacteria,Terrabacteria group,Actinobacteria,Actinobacteria,Pseudonocardiales,Pseudonocardiaceae,Alloactinosynnema,Alloactinosynnema sp. L-07	2053:Gordonia, 2054:Gordonia bronchialis, 2055:Gordonia terrae, 175628:Gordonia paraffinivorans, 2061:Tsukamurella paurometabola, 1736210:Rhodococcus sp. Leaf7, 376351:Gordonia shandongensis, 168480:Gordonia namibiensis, 382504:Nocardia jinanensis, 1056816:Nocardia sp. BMG51109, 282685:Nocardia jiangxiensis, 374846:Rhodococcus sp. R04, 1316928:Gordonia terrae C-6, 1323361:Rhodococcus defluvii, 37…
RAxML_bestTree.OG_00998	1545728:Mycobacterium sp. EPa45, 1370121:Mycobacterium sp. UM_WWY, 1335321:Mycobacterium sp. MAC_011194_8550, 37916:Mycobacterium chlorophenolicum, 1120797:Mycobacterium sp. 141, 515617:Mycobacterium tuberculosis T92, 1380386:Mycobacterium sp. URHB0044, 141349:Mycobacterium lentiflavum, 1772287:Mycobacterium sp. GA-1199, 244292:Mycobacterium nebraskense, 1448517:Mycobacterium tuberculosis TKK_05M…	359359:Smaragdicoccus niigatensis	Smaragdicoccus niigatensis,359359	359359	species	root,cellular organisms,Bacteria,Terrabacteria group,Actinobacteria,Actinobacteria,Corynebacteriales,Nocardiaceae,Smaragdicoccus,Smaragdicoccus niigatensis	103808:Rhodococcus sp. AD45, 257281:Nocardia concava, 630403:Tomitella biformata, 101510:Rhodococcus jostii RHA1, 103816:Rhodococcus pyridinivorans, 1170698:Rhodococcus sp. R1101, 1807499:Rhodococcus sp. LB1, 262776:Rhodococcus imtechensis, 1463824:Nocardia sp. NRRL WC-3656, 290231:Nocardia exalbida, 1133849:Nocardia brasiliensis ATCC 700358, 1564114:Rhodococcus sp. B7740, 132249:Nocardia veteran…
RAxML_bestTree.OG_01008	1545728:Mycobacterium sp. EPa45, 1370120:Mycobacterium sp. UM_WGJ, 37916:Mycobacterium chlorophenolicum, 710685:Mycobacterium rhodesiae NBB3, 1380386:Mycobacterium sp. URHB0044, 141349:Mycobacterium lentiflavum, 525368:Mycobacterium parascrofulaceum ATCC BAA-614, 1772287:Mycobacterium sp. GA-1199, 244292:Mycobacterium nebraskense, 146020:Mycobacterium brisbanense, 487514:Mycobacterium kyorinense,…	47312:Tsukamurella pulmonis, 57704:Tsukamurella tyrosinosolvens, 105579:Tsukamurella pseudospumae, 2061:Tsukamurella paurometabola, 1151061:Tsukamurella sp. 1534	Tsukamurella, genus, 2060	2060	genus	root,cellular organisms,Bacteria,Terrabacteria group,Actinobacteria,Actinobacteria,Corynebacteriales,Tsukamurellaceae,Tsukamurella	443218:Hoyosella subflava DQS3-9A1, 359359:Smaragdicoccus niigatensis
RAxML_bestTree.OG_01012	1545728:Mycobacterium sp. EPa45, 1236609:Mycobacterium bohemicum DSM 44277, 362242:Mycobacterium ulcerans Agy99, 1797:Mycobacterium thermoresistibile, 1160711:Mycobacterium avium subsp. hominissuis A5, 1800:Mycobacterium chubuense, 1736457:Mycobacterium sp. Root135, 1804:Mycobacterium gilvum, 1807:Mycobacterium obuense, 1810:Mycobacterium vaccae, 1762962:Mycobacterium sp. M26, 33894:Mycobacterium…	630403:Tomitella biformata	Tomitella biformata,630403	630403	species	root,cellular organisms,Bacteria,Terrabacteria group,Actinobacteria,Actinobacteria,Corynebacteriales,unclassified Corynebacteriales,Tomitella,Tomitella biformata	1169152:Nocardia sp. CNY236, 257281:Nocardia concava, 2053:Gordonia, 2054:Gordonia bronchialis, 2055:Gordonia terrae, 1150676:Rhodococcus sp. 29MFTsu3.1, 1736458:Nocardia sp. Root136, 175628:Gordonia paraffinivorans, 2061:Tsukamurella paurometabola, 1141647:Nocardia arizonensis, 96468:Nocardia vinacea, 376351:Gordonia shandongensis, 1817:Nocardia, 228601:Nocardia pneumoniae, 1736349:Williamsia sp…
RAxML_bestTree.OG_01022	1545728:Mycobacterium sp. EPa45, 1247747:Mycobacterium avium subsp. paratuberculosis S5, 37916:Mycobacterium chlorophenolicum, 1120797:Mycobacterium sp. 141, 557599:Mycobacterium kansasii ATCC 12478, 1380386:Mycobacterium sp. URHB0044, 141349:Mycobacterium lentiflavum, 1436723: uMycobacterium gastri Wayne, 1772287:Mycobacterium sp. GA-1199, 244292:Mycobacterium nebraskense, 336982:Mycobacterium t…	38312:Rhodococcus rhodnii	Rhodococcus rhodnii,38312	38312	species	root,cellular organisms,Bacteria,Terrabacteria group,Actinobacteria,Actinobacteria,Corynebacteriales,Nocardiaceae,Rhodococcus,Rhodococcus rhodnii	1169152:Nocardia sp. CNY236, 257281:Nocardia concava, 101510:Rhodococcus jostii RHA1, 103816:Rhodococcus pyridinivorans, 1170698:Rhodococcus sp. R1101, 713612:Rhodococcus sp. Chr-9, 1141647:Nocardia arizonensis, 1463824:Nocardia sp. NRRL WC-3656, 1736210:Rhodococcus sp. Leaf7, 1141657:Nocardia vulneris, 1564114:Rhodococcus sp. B7740, 132249:Nocardia veterana, 37919:Rhodococcus opacus, 1828:Rhodoc…
RAxML_bestTree.OG_01048	1545728:Mycobacterium sp. EPa45, 1370121:Mycobacterium sp. UM_WWY, 1299333:Mycobacterium xenopi 3993, 37916:Mycobacterium chlorophenolicum, 1380386:Mycobacterium sp. URHB0044, 141349:Mycobacterium lentiflavum, 1001736:Mycobacterium abscessus 6G-0728-S, 1436723: uMycobacterium gastri Wayne, 525368:Mycobacterium parascrofulaceum ATCC BAA-614, 1772287:Mycobacterium sp. GA-1199, 244292:Mycobacterium …	745408:Rhodococcus sp. JVH1, 1323361:Rhodococcus defluvii, 1752066:Rhodococcus sp. KB6, 1827:Rhodococcus, 1828:Rhodococcus fascians, 1829:Rhodococcus rhodochrous, 101510:Rhodococcus jostii RHA1, 38312:Rhodococcus rhodnii, 1833:Rhodococcus erythropolis, 1170698:Rhodococcus sp. R1101, 1384060:Rhodococcus sp. P27, 300028:Rhodococcus triatomae, 260936:Rhodococcus sp. RD6.2, 103816:Rhodococcus pyridin…	Corynebacteriales, order, 85007	85007	order	root,cellular organisms,Bacteria,Terrabacteria group,Actinobacteria,Actinobacteria,Corynebacteriales	1760:Actinobacteria, 1172185:Nocardia sp. 348MFTsu5.1
RAxML_bestTree.OG_01056	1545728:Mycobacterium sp. EPa45, 1236609:Mycobacterium bohemicum DSM 44277, 362242:Mycobacterium ulcerans Agy99, 761804:Mycobacterium europaeum, 1797:Mycobacterium thermoresistibile, 948102:Mycobacterium franklinii, 1800:Mycobacterium chubuense, 98668:Mycobacterium septicum, 1802:Mycobacterium farcinogenes, 1804:Mycobacterium gilvum, 443149:Mycobacterium tuberculosis CCDC5079, 1807:Mycobacterium …	1463821:Glycomyces sp. NRRL B-16210	Glycomyces sp. NRRL B-16210,1463821	1463821	species	root,cellular organisms,Bacteria,Terrabacteria group,Actinobacteria,Actinobacteria,Glycomycetales,Glycomycetaceae,Glycomyces,Glycomyces sp. NRRL B-16210	84096:Gordonia alkanivorans, 1169152:Nocardia sp. CNY236, 630403:Tomitella biformata, 2053:Gordonia, 2054:Gordonia bronchialis, 2055:Gordonia terrae, 1736458:Nocardia sp. Root136, 175628:Gordonia paraffinivorans, 2061:Tsukamurella paurometabola, 1141647:Nocardia arizonensis, 376351:Gordonia shandongensis, 132249:Nocardia veterana, 61592:Corynebacterium durum, 1817:Nocardia, 1736349:Williamsia sp.…
RAxML_bestTree.OG_01066	1545728:Mycobacterium sp. EPa45, 1160711:Mycobacterium avium subsp. hominissuis A5, 1160712:Mycobacterium avium subsp. hominissuis 3388, 37916:Mycobacterium chlorophenolicum, 1120797:Mycobacterium sp. 141, 1380386:Mycobacterium sp. URHB0044, 141349:Mycobacterium lentiflavum, 1370120:Mycobacterium sp. UM_WGJ, 1772287:Mycobacterium sp. GA-1199, 244292:Mycobacterium nebraskense, 1138871:Mycobacteriu…	286802:Segniliparus rotundus, 286804:Segniliparus rugosus, 679197:Segniliparus rugosus ATCC BAA-974	Segniliparus, genus, 286801	286801	genus	root,cellular organisms,Bacteria,Terrabacteria group,Actinobacteria,Actinobacteria,Corynebacteriales,Segniliparaceae,Segniliparus	47312:Tsukamurella pulmonis, 521096:Tsukamurella paurometabola DSM 20162, 2061:Tsukamurella paurometabola, 1151061:Tsukamurella sp. 1534
RAxML_bestTree.OG_01068	1545728:Mycobacterium sp. EPa45, 1160711:Mycobacterium avium subsp. hominissuis A5, 1160712:Mycobacterium avium subsp. hominissuis 3388, 1370121:Mycobacterium sp. UM_WWY, 1335321:Mycobacterium sp. MAC_011194_8550, 37916:Mycobacterium chlorophenolicum, 1120797:Mycobacterium sp. 141, 1380386:Mycobacterium sp. URHB0044, 141349:Mycobacterium lentiflavum, 243243:Mycobacterium avium 104, 525368:Mycobac…	1587522:Rhodococcus sp. MEB064, 1449068:Rhodococcus sp. UNC23MFCrub1.1, 1736210:Rhodococcus sp. Leaf7	Rhodococcus, genus, 1827	1827	genus	root,cellular organisms,Bacteria,Terrabacteria group,Actinobacteria,Actinobacteria,Corynebacteriales,Nocardiaceae,Rhodococcus	1752066:Rhodococcus sp. KB6, 2054:Gordonia bronchialis, 2055:Gordonia terrae, 175628:Gordonia paraffinivorans, 2061:Tsukamurella paurometabola, 1463824:Nocardia sp. NRRL WC-3656, 376351:Gordonia shandongensis, 168480:Gordonia namibiensis, 382504:Nocardia jinanensis, 1165867:Rhodococcus imtechensis RKJ300 = JCM 13270, 1056816:Nocardia sp. BMG51109, 282685:Nocardia jiangxiensis, 1323361:Rhodococcus…
RAxML_bestTree.OG_01074	1545728:Mycobacterium sp. EPa45, 1370120:Mycobacterium sp. UM_WGJ, 1120797:Mycobacterium sp. 141, 1380386:Mycobacterium sp. URHB0044, 141349:Mycobacterium lentiflavum, 1400880:Mycobacterium tuberculosis KT-0015, 1772287:Mycobacterium sp. GA-1199, 244292:Mycobacterium nebraskense, 1138871:Mycobacterium yongonense 05-1390, 1449048:Mycobacterium sp. UNC280MFTsu5.1, 487514:Mycobacterium kyorinense, 4…	630403:Tomitella biformata	Tomitella biformata,630403	630403	species	root,cellular organisms,Bacteria,Terrabacteria group,Actinobacteria,Actinobacteria,Corynebacteriales,unclassified Corynebacteriales,Tomitella,Tomitella biformata	1169152:Nocardia sp. CNY236, 257281:Nocardia concava, 1752066:Rhodococcus sp. KB6, 1435356:Rhodococcus pyridinivorans SB3094, 103816:Rhodococcus pyridinivorans, 1170698:Rhodococcus sp. R1101, 1807499:Rhodococcus sp. LB1, 713612:Rhodococcus sp. Chr-9, 262776:Rhodococcus imtechensis, 1463824:Nocardia sp. NRRL WC-3656, 1736210:Rhodococcus sp. Leaf7, 257277:Nocardia aobensis, 132249:Nocardia veterana…
RAxML_bestTree.OG_01086	1545728:Mycobacterium sp. EPa45, 1440774:Mycobacterium aromaticivorans JS19b1 = JCM 16368, 1160711:Mycobacterium avium subsp. hominissuis A5, 1370121:Mycobacterium sp. UM_WWY, 1120797:Mycobacterium sp. 141, 1380386:Mycobacterium sp. URHB0044, 141349:Mycobacterium lentiflavum, 525368:Mycobacterium parascrofulaceum ATCC BAA-614, 1772287:Mycobacterium sp. GA-1199, 244292:Mycobacterium nebraskense, 4…	103808:Rhodococcus sp. AD45, 103816:Rhodococcus pyridinivorans, 1170698:Rhodococcus sp. R1101, 1736210:Rhodococcus sp. Leaf7, 37919:Rhodococcus opacus, 1827:Rhodococcus, 1828:Rhodococcus fascians, 1829:Rhodococcus rhodochrous, 1833:Rhodococcus erythropolis, 745408:Rhodococcus sp. JVH1, 1587522:Rhodococcus sp. MEB064, 260936:Rhodococcus sp. RD6.2, 1268303:Rhodococcus sp. AW25M09, 1564114:Rhodococc…	Rhodococcus, genus, 1827	1827	genus	root,cellular organisms,Bacteria,Terrabacteria group,Actinobacteria,Actinobacteria,Corynebacteriales,Nocardiaceae,Rhodococcus	84096:Gordonia alkanivorans, 2053:Gordonia, 2054:Gordonia bronchialis, 2055:Gordonia terrae, 175628:Gordonia paraffinivorans, 2061:Tsukamurella paurometabola, 1075090:Gordonia amarae NBRC 15530, 1736349:Williamsia sp. Leaf354, 320799:Gordonia soli, 168480:Gordonia namibiensis, 1136941:Gordonia phthalatica, 1241906:Gordonia sp. NB4-1Y, 53427:Gordonia hirsuta, 1121721:Gordonia kroppenstedtii, 16032…
RAxML_bestTree.OG_01094	1545728:Mycobacterium sp. EPa45, 1370120:Mycobacterium sp. UM_WGJ, 1370121:Mycobacterium sp. UM_WWY, 37916:Mycobacterium chlorophenolicum, 1120797:Mycobacterium sp. 141, 515617:Mycobacterium tuberculosis T92, 1380386:Mycobacterium sp. URHB0044, 141349:Mycobacterium lentiflavum, 451644:Mycobacterium conceptionense, 1772287:Mycobacterium sp. GA-1199, 244292:Mycobacterium nebraskense, 1138871:Mycoba…	33906:Actinopolyspora mortivallis, 76020:Amycolatopsis alba, 443218:Hoyosella subflava DQS3-9A1	Actinobacteria, class, 1760	1760	class	root,cellular organisms,Bacteria,Terrabacteria group,Actinobacteria,Actinobacteria	84096:Gordonia alkanivorans, 103808:Rhodococcus sp. AD45, 1313067:Williamsia sp. D3, 2053:Gordonia, 2055:Gordonia terrae, 103816:Rhodococcus pyridinivorans, 1170698:Rhodococcus sp. R1101, 175628:Gordonia paraffinivorans, 83341:Gordonia rhizosphera, 262776:Rhodococcus imtechensis, 1463824:Nocardia sp. NRRL WC-3656, 290231:Nocardia exalbida, 1736319:Rhodococcus sp. Leaf278, 1141657:Nocardia vulneri…
RAxML_bestTree.OG_01106	1545728:Mycobacterium sp. EPa45, 1160711:Mycobacterium avium subsp. hominissuis A5, 1160712:Mycobacterium avium subsp. hominissuis 3388, 1370121:Mycobacterium sp. UM_WWY, 216594:Mycobacterium marinum M, 1335321:Mycobacterium sp. MAC_011194_8550, 37916:Mycobacterium chlorophenolicum, 1120797:Mycobacterium sp. 141, 1380386:Mycobacterium sp. URHB0044, 141349:Mycobacterium lentiflavum, 243243:Mycobac…	630403:Tomitella biformata	Tomitella biformata,630403	630403	species	root,cellular organisms,Bacteria,Terrabacteria group,Actinobacteria,Actinobacteria,Corynebacteriales,unclassified Corynebacteriales,Tomitella,Tomitella biformata	84096:Gordonia alkanivorans, 1313067:Williamsia sp. D3, 2053:Gordonia, 2054:Gordonia bronchialis, 2055:Gordonia terrae, 521096:Tsukamurella paurometabola DSM 20162, 175628:Gordonia paraffinivorans, 2061:Tsukamurella paurometabola, 1736349:Williamsia sp. Leaf354, 320799:Gordonia soli, 168480:Gordonia namibiensis, 1121927:Gordonia hirsuta DSM 44140 = NBRC 16056, 1136941:Gordonia phthalatica, 124190…
RAxML_bestTree.OG_01114	1545728:Mycobacterium sp. EPa45, 1247747:Mycobacterium avium subsp. paratuberculosis S5, 1160711:Mycobacterium avium subsp. hominissuis A5, 1160712:Mycobacterium avium subsp. hominissuis 3388, 1370121:Mycobacterium sp. UM_WWY, 37916:Mycobacterium chlorophenolicum, 1120797:Mycobacterium sp. 141, 1380386:Mycobacterium sp. URHB0044, 141349:Mycobacterium lentiflavum, 243243:Mycobacterium avium 104, 1…	1465811:Cellulomonas massiliensis	Cellulomonas massiliensis,1465811	1465811	species	root,cellular organisms,Bacteria,Terrabacteria group,Actinobacteria,Actinobacteria,Micrococcales,Cellulomonadaceae,Cellulomonas,Cellulomonas massiliensis	1283283:Frankia sp. Iso899
RAxML_bestTree.OG_01136	1545728:Mycobacterium sp. EPa45, 1440774:Mycobacterium aromaticivorans JS19b1 = JCM 16368, 1370120:Mycobacterium sp. UM_WGJ, 1370121:Mycobacterium sp. UM_WWY, 37916:Mycobacterium chlorophenolicum, 710685:Mycobacterium rhodesiae NBB3, 1380386:Mycobacterium sp. URHB0044, 141349:Mycobacterium lentiflavum, 1772287:Mycobacterium sp. GA-1199, 244292:Mycobacterium nebraskense, 1449060:Mycobacterium sp. …	443218:Hoyosella subflava DQS3-9A1	Hoyosella subflava DQS3-9A1,443218	443218	no rank	root,cellular organisms,Bacteria,Terrabacteria group,Actinobacteria,Actinobacteria,Corynebacteriales,Mycobacteriaceae,Hoyosella,Hoyosella subflava,Hoyosella subflava DQS3-9A1	38312:Rhodococcus rhodnii, 630403:Tomitella biformata, 1273125:Rhodococcus rhodnii LMG 5362
RAxML_bestTree.OG_01139	1545728:Mycobacterium sp. EPa45, 37916:Mycobacterium chlorophenolicum, 1120797:Mycobacterium sp. 141, 1380386:Mycobacterium sp. URHB0044, 141349:Mycobacterium lentiflavum, 1772287:Mycobacterium sp. GA-1199, 244292:Mycobacterium nebraskense, 1449060:Mycobacterium sp. UNCCL9, 487514:Mycobacterium kyorinense, 46351:Mycobacterium hassiacum, 146018:Mycobacterium neworleansense, 1449059:Mycobacterium s…	1313067:Williamsia sp. D3, 1121721:Gordonia kroppenstedtii, 337191:Gordonia sp. KTR9, 1435068:Gordonia sp. HS-NH1, 2055:Gordonia terrae	Corynebacteriales, order, 85007	85007	order	root,cellular organisms,Bacteria,Terrabacteria group,Actinobacteria,Actinobacteria,Corynebacteriales	103808:Rhodococcus sp. AD45, 257281:Nocardia concava, 1752066:Rhodococcus sp. KB6, 1219028:Rhodococcus wratislaviensis NBRC 100605, 101510:Rhodococcus jostii RHA1, 1150676:Rhodococcus sp. 29MFTsu3.1, 1736458:Nocardia sp. Root136, 1587522:Rhodococcus sp. MEB064, 1141647:Nocardia arizonensis, 1463824:Nocardia sp. NRRL WC-3656, 1736210:Rhodococcus sp. Leaf7, 1141657:Nocardia vulneris, 1564114:Rhodoc…
RAxML_bestTree.OG_01147	1370121:Mycobacterium sp. UM_WWY, 1418253:Mycobacterium tuberculosis 44503, 216594:Mycobacterium marinum M, 37916:Mycobacterium chlorophenolicum, 710685:Mycobacterium rhodesiae NBB3, 557599:Mycobacterium kansasii ATCC 12478, 1380386:Mycobacterium sp. URHB0044, 451644:Mycobacterium conceptionense, 1772287:Mycobacterium sp. GA-1199, 244292:Mycobacterium nebraskense, 46351:Mycobacterium hassiacum, 1…	84096:Gordonia alkanivorans, 2053:Gordonia, 2054:Gordonia bronchialis, 2055:Gordonia terrae, 175628:Gordonia paraffinivorans, 83341:Gordonia rhizosphera, 376351:Gordonia shandongensis, 168480:Gordonia namibiensis, 1136941:Gordonia phthalatica, 1089454:Gordonia terrae NBRC 100016, 53427:Gordonia hirsuta, 1435068:Gordonia sp. HS-NH1, 644548:Gordonia neofelifaecis NRRL B-59395, 36820:Gordonia aichie…	Gordonia, genus, 2053	2053	genus	root,cellular organisms,Bacteria,Terrabacteria group,Actinobacteria,Actinobacteria,Corynebacteriales,Gordoniaceae,Gordonia	320799:Gordonia soli
RAxML_bestTree.OG_01149	318424:Mycobacterium rufum, 1763:Mycobacterium	630403:Tomitella biformata, 1829:Rhodococcus rhodochrous, 1830:Rhodococcus ruber, 103816:Rhodococcus pyridinivorans, 1170698:Rhodococcus sp. R1101, 713612:Rhodococcus sp. Chr-9, 1278076:Rhodococcus ruber BKS 20-38, 374846:Rhodococcus sp. R04, 935199:Rhodococcus sp. p52	Corynebacteriales, order, 85007	85007	order	root,cellular organisms,Bacteria,Terrabacteria group,Actinobacteria,Actinobacteria,Corynebacteriales	1827:Rhodococcus, 632772:Rhodococcus opacus B4, 337191:Gordonia sp. KTR9, 1380393:Geodermatophilaceae bacterium URHA0031, 37327:Nocardia brevicatena, 114259:Nocardia paucivorans, 132919:Rhodococcus jostii, 257275:Nocardia thailandica, 426716:Nocardia rhamnosiphila, 37919:Rhodococcus opacus
RAxML_bestTree.OG_01152	1545728:Mycobacterium sp. EPa45, 1247747:Mycobacterium avium subsp. paratuberculosis S5, 1370120:Mycobacterium sp. UM_WGJ, 1370121:Mycobacterium sp. UM_WWY, 1001730:Mycobacterium abscessus 5S-0708, 1335321:Mycobacterium sp. MAC_011194_8550, 37916:Mycobacterium chlorophenolicum, 1120797:Mycobacterium sp. 141, 515617:Mycobacterium tuberculosis T92, 1380386:Mycobacterium sp. URHB0044, 141349:Mycobac…	286802:Segniliparus rotundus, 679197:Segniliparus rugosus ATCC BAA-974	Segniliparus, genus, 286801	286801	genus	root,cellular organisms,Bacteria,Terrabacteria group,Actinobacteria,Actinobacteria,Corynebacteriales,Segniliparaceae,Segniliparus	84096:Gordonia alkanivorans, 2055:Gordonia terrae, 2061:Tsukamurella paurometabola, 1736349:Williamsia sp. Leaf354, 376351:Gordonia shandongensis, 168480:Gordonia namibiensis, 337191:Gordonia sp. KTR9, 1313067:Williamsia sp. D3, 1437876:Gordonia sp. QH-12, 1121721:Gordonia kroppenstedtii, 1603258:Williamsia herbipolensis, 1435068:Gordonia sp. HS-NH1, 47312:Tsukamurella pulmonis, 36820:Gordonia ai…
RAxML_bestTree.OG_01159	1545728:Mycobacterium sp. EPa45, 1370121:Mycobacterium sp. UM_WWY, 37916:Mycobacterium chlorophenolicum, 1120797:Mycobacterium sp. 141, 1772286:Mycobacterium sp. IS-1590, 1380386:Mycobacterium sp. URHB0044, 141349:Mycobacterium lentiflavum, 451644:Mycobacterium conceptionense, 1772287:Mycobacterium sp. GA-1199, 244292:Mycobacterium nebraskense, 1449048:Mycobacterium sp. UNC280MFTsu5.1, 1449060:My…	57704:Tsukamurella tyrosinosolvens, 105579:Tsukamurella pseudospumae, 1449069:Rhodococcus sp. UNC363MFTsu5.1, 2061:Tsukamurella paurometabola, 286802:Segniliparus rotundus, 286804:Segniliparus rugosus, 1151061:Tsukamurella sp. 1534	Corynebacteriales, order, 85007	85007	order	root,cellular organisms,Bacteria,Terrabacteria group,Actinobacteria,Actinobacteria,Corynebacteriales	84096:Gordonia alkanivorans, 1313067:Williamsia sp. D3, 2055:Gordonia terrae, 175628:Gordonia paraffinivorans, 1736349:Williamsia sp. Leaf354, 320799:Gordonia soli, 168480:Gordonia namibiensis, 1073574:Gordonia araii NBRC 100433, 337191:Gordonia sp. KTR9, 1027371:Gordonia alkanivorans NBRC 16433, 1136941:Gordonia phthalatica, 1089454:Gordonia terrae NBRC 100016, 1241906:Gordonia sp. NB4-1Y, 53427…
RAxML_bestTree.OG_01161	1545728:Mycobacterium sp. EPa45, 1370120:Mycobacterium sp. UM_WGJ, 37916:Mycobacterium chlorophenolicum, 1120797:Mycobacterium sp. 141, 1380386:Mycobacterium sp. URHB0044, 141349:Mycobacterium lentiflavum, 1772287:Mycobacterium sp. GA-1199, 244292:Mycobacterium nebraskense, 1449048:Mycobacterium sp. UNC280MFTsu5.1, 146020:Mycobacterium brisbanense, 487514:Mycobacterium kyorinense, 46351:Mycobacte…	286804:Segniliparus rugosus	Segniliparus rugosus,286804	286804	species	root,cellular organisms,Bacteria,Terrabacteria group,Actinobacteria,Actinobacteria,Corynebacteriales,Segniliparaceae,Segniliparus,Segniliparus rugosus	334542:Rhodococcus qingshengii, 257281:Nocardia concava, 103816:Rhodococcus pyridinivorans, 1170698:Rhodococcus sp. R1101, 1141647:Nocardia arizonensis, 1463824:Nocardia sp. NRRL WC-3656, 1736210:Rhodococcus sp. Leaf7, 290231:Nocardia exalbida, 1141657:Nocardia vulneris, 132249:Nocardia veterana, 37919:Rhodococcus opacus, 1827:Rhodococcus, 1828:Rhodococcus fascians, 1829:Rhodococcus rhodochrous, …
RAxML_bestTree.OG_01168	1545728:Mycobacterium sp. EPa45, 1247747:Mycobacterium avium subsp. paratuberculosis S5, 1370120:Mycobacterium sp. UM_WGJ, 1370121:Mycobacterium sp. UM_WWY, 1335321:Mycobacterium sp. MAC_011194_8550, 1335322:Mycobacterium sp. MAC_080597_8934, 37916:Mycobacterium chlorophenolicum, 1120797:Mycobacterium sp. 141, 1380386:Mycobacterium sp. URHB0044, 141349:Mycobacterium lentiflavum, 243243:Mycobacter…	103808:Rhodococcus sp. AD45, 450821:Rhodococcus sp. P14, 101510:Rhodococcus jostii RHA1, 103816:Rhodococcus pyridinivorans, 1736210:Rhodococcus sp. Leaf7, 37919:Rhodococcus opacus, 1827:Rhodococcus, 1828:Rhodococcus fascians, 1829:Rhodococcus rhodochrous, 1830:Rhodococcus ruber, 38312:Rhodococcus rhodnii, 1833:Rhodococcus erythropolis, 1429046:Rhodococcus rhodochrous ATCC 21198, 525370:Rhodococcu…	Rhodococcus, genus, 1827	1827	genus	root,cellular organisms,Bacteria,Terrabacteria group,Actinobacteria,Actinobacteria,Corynebacteriales,Nocardiaceae,Rhodococcus	1169152:Nocardia sp. CNY236, 257281:Nocardia concava, 1736458:Nocardia sp. Root136, 1141647:Nocardia arizonensis, 1463824:Nocardia sp. NRRL WC-3656, 1133849:Nocardia brasiliensis ATCC 700358, 132249:Nocardia veterana, 1823:Nocardia otitidiscaviarum, 96468:Nocardia vinacea, 228006:Nocardia tenerifensis, 1110697:Nocardia asteroides NBRC 15531, 1056816:Nocardia sp. BMG51109, 290231:Nocardia exalbida…
RAxML_bestTree.OG_01179	1545728:Mycobacterium sp. EPa45, 1370120:Mycobacterium sp. UM_WGJ, 37916:Mycobacterium chlorophenolicum, 1120797:Mycobacterium sp. 141, 1380386:Mycobacterium sp. URHB0044, 141349:Mycobacterium lentiflavum, 1436723: uMycobacterium gastri Wayne, 1772287:Mycobacterium sp. GA-1199, 244292:Mycobacterium nebraskense, 1138871:Mycobacterium yongonense 05-1390, 1449048:Mycobacterium sp. UNC280MFTsu5.1, 14…	1603258:Williamsia herbipolensis, 1075090:Gordonia amarae NBRC 15530, 36821:Gordonia amarae, 1136941:Gordonia phthalatica	Corynebacteriales, order, 85007	85007	order	root,cellular organisms,Bacteria,Terrabacteria group,Actinobacteria,Actinobacteria,Corynebacteriales	103808:Rhodococcus sp. AD45, 1169152:Nocardia sp. CNY236, 1752066:Rhodococcus sp. KB6, 103816:Rhodococcus pyridinivorans, 1170698:Rhodococcus sp. R1101, 1141647:Nocardia arizonensis, 103441:Pseudonocardia spinosispora, 1096856:Pseudonocardia sp. EC080619-01, 1141657:Nocardia vulneris, 40988:Saccharomonospora azurea, 68253:Streptomyces peruviensis, 40990:Saccharomonospora glauca, 37919:Rhodococcus…
RAxML_bestTree.OG_01229	1545728:Mycobacterium sp. EPa45, 1370118:Mycobacterium sp. UM_RHS, 1370121:Mycobacterium sp. UM_WWY, 37916:Mycobacterium chlorophenolicum, 1120797:Mycobacterium sp. 141, 1380386:Mycobacterium sp. URHB0044, 141349:Mycobacterium lentiflavum, 451644:Mycobacterium conceptionense, 1772287:Mycobacterium sp. GA-1199, 244292:Mycobacterium nebraskense, 33892:Mycobacterium bovis BCG, 487514:Mycobacterium k…	630403:Tomitella biformata	Tomitella biformata,630403	630403	species	root,cellular organisms,Bacteria,Terrabacteria group,Actinobacteria,Actinobacteria,Corynebacteriales,unclassified Corynebacteriales,Tomitella,Tomitella biformata	363832:Solirubrobacter soli, 35751:Sporichthya polymorpha
RAxML_bestTree.OG_01233	1545728:Mycobacterium sp. EPa45, 1370120:Mycobacterium sp. UM_WGJ, 1370121:Mycobacterium sp. UM_WWY, 37916:Mycobacterium chlorophenolicum, 1120797:Mycobacterium sp. 141, 1380386:Mycobacterium sp. URHB0044, 141349:Mycobacterium lentiflavum, 525368:Mycobacterium parascrofulaceum ATCC BAA-614, 1772287:Mycobacterium sp. GA-1199, 244292:Mycobacterium nebraskense, 1138871:Mycobacterium yongonense 05-13…	639313:Hoyosella subflava, 443218:Hoyosella subflava DQS3-9A1	Hoyosella subflava, species, 639313	639313	species	root,cellular organisms,Bacteria,Terrabacteria group,Actinobacteria,Actinobacteria,Corynebacteriales,Mycobacteriaceae,Hoyosella,Hoyosella subflava	84096:Gordonia alkanivorans, 1313067:Williamsia sp. D3, 2053:Gordonia, 2054:Gordonia bronchialis, 2055:Gordonia terrae, 175628:Gordonia paraffinivorans, 83341:Gordonia rhizosphera, 1736349:Williamsia sp. Leaf354, 320799:Gordonia soli, 168480:Gordonia namibiensis, 1121927:Gordonia hirsuta DSM 44140 = NBRC 16056, 1136941:Gordonia phthalatica, 1241906:Gordonia sp. NB4-1Y, 53427:Gordonia hirsuta, 143…
RAxML_bestTree.OG_01236	1545728:Mycobacterium sp. EPa45, 1370121:Mycobacterium sp. UM_WWY, 37916:Mycobacterium chlorophenolicum, 1120797:Mycobacterium sp. 141, 1380386:Mycobacterium sp. URHB0044, 141349:Mycobacterium lentiflavum, 451644:Mycobacterium conceptionense, 1772287:Mycobacterium sp. GA-1199, 244292:Mycobacterium nebraskense, 1449048:Mycobacterium sp. UNC280MFTsu5.1, 1449060:Mycobacterium sp. UNCCL9, 487514:Myco…	36821:Gordonia amarae	Gordonia amarae,36821	36821	species	root,cellular organisms,Bacteria,Terrabacteria group,Actinobacteria,Actinobacteria,Corynebacteriales,Gordoniaceae,Gordonia,Gordonia amarae	1564114:Rhodococcus sp. B7740, 1736319:Rhodococcus sp. Leaf278, 1828:Rhodococcus fascians, 1268303:Rhodococcus sp. AW25M09
RAxML_bestTree.OG_01239	1545728:Mycobacterium sp. EPa45, 37916:Mycobacterium chlorophenolicum, 1120797:Mycobacterium sp. 141, 1380386:Mycobacterium sp. URHB0044, 141349:Mycobacterium lentiflavum, 451644:Mycobacterium conceptionense, 1772287:Mycobacterium sp. GA-1199, 244292:Mycobacterium nebraskense, 1449048:Mycobacterium sp. UNC280MFTsu5.1, 33892:Mycobacterium bovis BCG, 487514:Mycobacterium kyorinense, 46351:Mycobacte…	630403:Tomitella biformata	Tomitella biformata,630403	630403	species	root,cellular organisms,Bacteria,Terrabacteria group,Actinobacteria,Actinobacteria,Corynebacteriales,unclassified Corynebacteriales,Tomitella,Tomitella biformata	84096:Gordonia alkanivorans, 2053:Gordonia, 2054:Gordonia bronchialis, 2055:Gordonia terrae, 175628:Gordonia paraffinivorans, 83341:Gordonia rhizosphera, 320799:Gordonia soli, 168480:Gordonia namibiensis, 1136941:Gordonia phthalatica, 53427:Gordonia hirsuta, 1121721:Gordonia kroppenstedtii, 376351:Gordonia shandongensis, 644548:Gordonia neofelifaecis NRRL B-59395, 36820:Gordonia aichiensis, 36821…
RAxML_bestTree.OG_01248	1545728:Mycobacterium sp. EPa45, 1370121:Mycobacterium sp. UM_WWY, 37916:Mycobacterium chlorophenolicum, 1120797:Mycobacterium sp. 141, 1380386:Mycobacterium sp. URHB0044, 141349:Mycobacterium lentiflavum, 1436723: uMycobacterium gastri Wayne, 525368:Mycobacterium parascrofulaceum ATCC BAA-614, 1772287:Mycobacterium sp. GA-1199, 244292:Mycobacterium nebraskense, 222805:Mycobacterium chimaera, 487…	2054:Gordonia bronchialis	Gordonia bronchialis,2054	2054	species	root,cellular organisms,Bacteria,Terrabacteria group,Actinobacteria,Actinobacteria,Corynebacteriales,Gordoniaceae,Gordonia,Gordonia bronchialis	644548:Gordonia neofelifaecis NRRL B-59395, 1136941:Gordonia phthalatica, 53427:Gordonia hirsuta, 173559:Gordonia sihwensis, 410332:Gordonia malaquae, 376351:Gordonia shandongensis
RAxML_bestTree.OG_01250	1545728:Mycobacterium sp. EPa45, 1370120:Mycobacterium sp. UM_WGJ, 1370121:Mycobacterium sp. UM_WWY, 1570328:Mycobacterium sp. NRRL B-3805, 1335321:Mycobacterium sp. MAC_011194_8550, 1335322:Mycobacterium sp. MAC_080597_8934, 37916:Mycobacterium chlorophenolicum, 1120797:Mycobacterium sp. 141, 1380386:Mycobacterium sp. URHB0044, 141349:Mycobacterium lentiflavum, 1772287:Mycobacterium sp. GA-1199,…	84096:Gordonia alkanivorans, 1313067:Williamsia sp. D3, 2055:Gordonia terrae, 36823:Gordonia sputi, 175628:Gordonia paraffinivorans, 1736349:Williamsia sp. Leaf354, 320799:Gordonia soli, 168480:Gordonia namibiensis, 1423140:Gordonia alkanivorans CGMCC 6845, 337191:Gordonia sp. KTR9, 1027371:Gordonia alkanivorans NBRC 16433, 1136941:Gordonia phthalatica, 53427:Gordonia hirsuta, 1603258:Williamsia …	Corynebacteriales, order, 85007	85007	order	root,cellular organisms,Bacteria,Terrabacteria group,Actinobacteria,Actinobacteria,Corynebacteriales	103808:Rhodococcus sp. AD45, 1169152:Nocardia sp. CNY236, 103816:Rhodococcus pyridinivorans, 1736458:Nocardia sp. Root136, 374846:Rhodococcus sp. R04, 713612:Rhodococcus sp. Chr-9, 1463824:Nocardia sp. NRRL WC-3656, 38289:Corynebacterium jeikeium, 134034:Corynebacterium freneyi, 1141657:Nocardia vulneris, 132249:Nocardia veterana, 37919:Rhodococcus opacus, 38305:Corynebacterium vitaeruminis, 1827…
RAxML_bestTree.OG_01262	1545728:Mycobacterium sp. EPa45, 1440774:Mycobacterium aromaticivorans JS19b1 = JCM 16368, 1370121:Mycobacterium sp. UM_WWY, 37916:Mycobacterium chlorophenolicum, 1120797:Mycobacterium sp. 141, 1380386:Mycobacterium sp. URHB0044, 141349:Mycobacterium lentiflavum, 1772287:Mycobacterium sp. GA-1199, 244292:Mycobacterium nebraskense, 1449048:Mycobacterium sp. UNC280MFTsu5.1, 487514:Mycobacterium kyo…	47312:Tsukamurella pulmonis, 57704:Tsukamurella tyrosinosolvens, 105579:Tsukamurella pseudospumae, 2061:Tsukamurella paurometabola, 1151061:Tsukamurella sp. 1534	Tsukamurella, genus, 2060	2060	genus	root,cellular organisms,Bacteria,Terrabacteria group,Actinobacteria,Actinobacteria,Corynebacteriales,Tsukamurellaceae,Tsukamurella	2053:Gordonia, 2054:Gordonia bronchialis, 2055:Gordonia terrae, 571915:Corynebacterium mustelae, 175628:Gordonia paraffinivorans, 376351:Gordonia shandongensis, 168480:Gordonia namibiensis, 382504:Nocardia jinanensis, 1232427:Corynebacterium ihumii, 85043:Williamsia, 525370:Rhodococcus hoagii ATCC 33707, 282685:Nocardia jiangxiensis, 1050174:Corynebacterium epidermidicanis, 401472:Corynebacterium…
RAxML_bestTree.OG_01267	1545728:Mycobacterium sp. EPa45, 1370120:Mycobacterium sp. UM_WGJ, 1370121:Mycobacterium sp. UM_WWY, 1335322:Mycobacterium sp. MAC_080597_8934, 37916:Mycobacterium chlorophenolicum, 1120797:Mycobacterium sp. 141, 1380386:Mycobacterium sp. URHB0044, 141349:Mycobacterium lentiflavum, 1772287:Mycobacterium sp. GA-1199, 244292:Mycobacterium nebraskense, 1138871:Mycobacterium yongonense 05-1390, 48751…	630403:Tomitella biformata	Tomitella biformata,630403	630403	species	root,cellular organisms,Bacteria,Terrabacteria group,Actinobacteria,Actinobacteria,Corynebacteriales,unclassified Corynebacteriales,Tomitella,Tomitella biformata	1169152:Nocardia sp. CNY236, 257281:Nocardia concava, 1150676:Rhodococcus sp. 29MFTsu3.1, 1736458:Nocardia sp. Root136, 1141647:Nocardia arizonensis, 1463824:Nocardia sp. NRRL WC-3656, 132249:Nocardia veterana, 1564114:Rhodococcus sp. B7740, 1817:Nocardia, 37919:Rhodococcus opacus, 1133849:Nocardia brasiliensis ATCC 700358, 1827:Rhodococcus, 1828:Rhodococcus fascians, 1829:Rhodococcus rhodochrous…
RAxML_bestTree.OG_01272	1545728:Mycobacterium sp. EPa45, 1247747:Mycobacterium avium subsp. paratuberculosis S5, 1370118:Mycobacterium sp. UM_RHS, 1370120:Mycobacterium sp. UM_WGJ, 1370121:Mycobacterium sp. UM_WWY, 1335321:Mycobacterium sp. MAC_011194_8550, 37916:Mycobacterium chlorophenolicum, 1120797:Mycobacterium sp. 141, 1380386:Mycobacterium sp. URHB0044, 141349:Mycobacterium lentiflavum, 1772287:Mycobacterium sp. …	260936:Rhodococcus sp. RD6.2, 300028:Rhodococcus triatomae, 1449069:Rhodococcus sp. UNC363MFTsu5.1, 1278078:Rhodococcus triatomae BKS 15-14	Rhodococcus, genus, 1827	1827	genus	root,cellular organisms,Bacteria,Terrabacteria group,Actinobacteria,Actinobacteria,Corynebacteriales,Nocardiaceae,Rhodococcus	630403:Tomitella biformata, 101510:Rhodococcus jostii RHA1, 103816:Rhodococcus pyridinivorans, 1170698:Rhodococcus sp. R1101, 713612:Rhodococcus sp. Chr-9, 935199:Rhodococcus sp. p52, 1827:Rhodococcus, 1829:Rhodococcus rhodochrous, 1830:Rhodococcus ruber, 38312:Rhodococcus rhodnii, 1833:Rhodococcus erythropolis, 1793160:Rhodococcus sp. SC4, 132919:Rhodococcus jostii, 37919:Rhodococcus opacus, 745…
RAxML_bestTree.OG_01283	1773:Mycobacterium tuberculosis, 1304279:Mycobacterium tuberculosis str. Haarlem/NITR202	168480:Gordonia namibiensis, 36820:Gordonia aichiensis, 342230:Amycolatopsis taiwanensis	Actinobacteria, class, 1760	1760	class	root,cellular organisms,Bacteria,Terrabacteria group,Actinobacteria,Actinobacteria	28042:Saccharopolyspora rectivirgula, 345341:Kutzneria sp. 744
RAxML_bestTree.OG_01285	1545728:Mycobacterium sp. EPa45, 1370121:Mycobacterium sp. UM_WWY, 37916:Mycobacterium chlorophenolicum, 1120797:Mycobacterium sp. 141, 1380386:Mycobacterium sp. URHB0044, 141349:Mycobacterium lentiflavum, 525368:Mycobacterium parascrofulaceum ATCC BAA-614, 1353275:Mycobacterium abscessus V06705, 451644:Mycobacterium conceptionense, 1772287:Mycobacterium sp. GA-1199, 244292:Mycobacterium nebraske…	38312:Rhodococcus rhodnii	Rhodococcus rhodnii,38312	38312	species	root,cellular organisms,Bacteria,Terrabacteria group,Actinobacteria,Actinobacteria,Corynebacteriales,Nocardiaceae,Rhodococcus,Rhodococcus rhodnii	1587522:Rhodococcus sp. MEB064, 57704:Tsukamurella tyrosinosolvens, 105579:Tsukamurella pseudospumae, 2061:Tsukamurella paurometabola, 47312:Tsukamurella pulmonis, 1736210:Rhodococcus sp. Leaf7, 1151061:Tsukamurella sp. 1534
RAxML_bestTree.OG_01295	1545728:Mycobacterium sp. EPa45, 1370121:Mycobacterium sp. UM_WWY, 216594:Mycobacterium marinum M, 37916:Mycobacterium chlorophenolicum, 1120797:Mycobacterium sp. 141, 515617:Mycobacterium tuberculosis T92, 1380386:Mycobacterium sp. URHB0044, 141349:Mycobacterium lentiflavum, 525368:Mycobacterium parascrofulaceum ATCC BAA-614, 1772287:Mycobacterium sp. GA-1199, 244292:Mycobacterium nebraskense, 1…	286802:Segniliparus rotundus, 286804:Segniliparus rugosus	Segniliparus, genus, 286801	286801	genus	root,cellular organisms,Bacteria,Terrabacteria group,Actinobacteria,Actinobacteria,Corynebacteriales,Segniliparaceae,Segniliparus	2054:Gordonia bronchialis, 2055:Gordonia terrae, 175628:Gordonia paraffinivorans, 1463824:Nocardia sp. NRRL WC-3656, 37919:Rhodococcus opacus, 168480:Gordonia namibiensis, 1056816:Nocardia sp. BMG51109, 209249:Nocardia niigatensis, 1268303:Rhodococcus sp. AW25M09, 114259:Nocardia paucivorans, 1449069:Rhodococcus sp. UNC363MFTsu5.1, 84595:Gordonia polyisoprenivorans, 262776:Rhodococcus imtechensis…
RAxML_bestTree.OG_01304	1545728:Mycobacterium sp. EPa45, 1370120:Mycobacterium sp. UM_WGJ, 1370121:Mycobacterium sp. UM_WWY, 37916:Mycobacterium chlorophenolicum, 1120797:Mycobacterium sp. 141, 1380386:Mycobacterium sp. URHB0044, 141349:Mycobacterium lentiflavum, 451644:Mycobacterium conceptionense, 1772287:Mycobacterium sp. GA-1199, 244292:Mycobacterium nebraskense, 487514:Mycobacterium kyorinense, 46351:Mycobacterium …	286802:Segniliparus rotundus, 1736319:Rhodococcus sp. Leaf278, 1828:Rhodococcus fascians, 1268303:Rhodococcus sp. AW25M09	Corynebacteriales, order, 85007	85007	order	root,cellular organisms,Bacteria,Terrabacteria group,Actinobacteria,Actinobacteria,Corynebacteriales	2053:Gordonia, 2054:Gordonia bronchialis, 2055:Gordonia terrae, 175628:Gordonia paraffinivorans, 2061:Tsukamurella paurometabola, 1463824:Nocardia sp. NRRL WC-3656, 376351:Gordonia shandongensis, 168480:Gordonia namibiensis, 382504:Nocardia jinanensis, 1736540:Aeromicrobium sp. Root472D3, 1056816:Nocardia sp. BMG51109, 282685:Nocardia jiangxiensis, 374846:Rhodococcus sp. R04, 209249:Nocardia niig…
RAxML_bestTree.OG_01316	1545728:Mycobacterium sp. EPa45, 1236609:Mycobacterium bohemicum DSM 44277, 362242:Mycobacterium ulcerans Agy99, 1795:Mycobacterium neoaurum, 761804:Mycobacterium europaeum, 228230:Mycobacterium canariasense, 1800:Mycobacterium chubuense, 98668:Mycobacterium septicum, 1804:Mycobacterium gilvum, 1807:Mycobacterium obuense, 1810:Mycobacterium vaccae, 164756:Mycobacterium sp. MCS, 318425:Mycobacteri…	1827:Rhodococcus, 1828:Rhodococcus fascians, 1356405:Rhodococcus sp. PML026, 1736319:Rhodococcus sp. Leaf278	Rhodococcus, genus, 1827	1827	genus	root,cellular organisms,Bacteria,Terrabacteria group,Actinobacteria,Actinobacteria,Corynebacteriales,Nocardiaceae,Rhodococcus	1323361:Rhodococcus defluvii, 1587522:Rhodococcus sp. MEB064, 1219013:Rhodococcus hoagii NBRC 101255 = C 7, 1736210:Rhodococcus sp. Leaf7, 43767:Rhodococcus hoagii, 685727:Rhodococcus hoagii 103S
RAxML_bestTree.OG_01321	1545728:Mycobacterium sp. EPa45, 1247747:Mycobacterium avium subsp. paratuberculosis S5, 1440774:Mycobacterium aromaticivorans JS19b1 = JCM 16368, 1160711:Mycobacterium avium subsp. hominissuis A5, 1160712:Mycobacterium avium subsp. hominissuis 3388, 1370121:Mycobacterium sp. UM_WWY, 1335321:Mycobacterium sp. MAC_011194_8550, 37916:Mycobacterium chlorophenolicum, 1120797:Mycobacterium sp. 141, 55…	1736550:Aeromicrobium sp. Root495, 1736521:Aeromicrobium sp. Root344, 1464554:Aeromicrobium massiliense, 1736498:Aeromicrobium sp. Root236, 219314:Aeromicrobium marinum, 1229203:actinobacterium LLX17, 1348852:Mumia flava, 1736540:Aeromicrobium sp. Root472D3	Actinobacteria, class, 1760	1760	class	root,cellular organisms,Bacteria,Terrabacteria group,Actinobacteria,Actinobacteria	1752066:Rhodococcus sp. KB6, 2054:Gordonia bronchialis, 2055:Gordonia terrae, 175628:Gordonia paraffinivorans, 2061:Tsukamurella paurometabola, 1463824:Nocardia sp. NRRL WC-3656, 1736210:Rhodococcus sp. Leaf7, 376351:Gordonia shandongensis, 168480:Gordonia namibiensis, 382504:Nocardia jinanensis, 1056816:Nocardia sp. BMG51109, 1136179:Rhodococcus erythropolis CCM2595, 525370:Rhodococcus hoagii AT…
RAxML_bestTree.OG_01325	1545728:Mycobacterium sp. EPa45, 1247747:Mycobacterium avium subsp. paratuberculosis S5, 1370120:Mycobacterium sp. UM_WGJ, 1370121:Mycobacterium sp. UM_WWY, 37916:Mycobacterium chlorophenolicum, 557599:Mycobacterium kansasii ATCC 12478, 1380386:Mycobacterium sp. URHB0044, 141349:Mycobacterium lentiflavum, 451644:Mycobacterium conceptionense, 244292:Mycobacterium nebraskense, 33892:Mycobacterium b…	286802:Segniliparus rotundus, 286804:Segniliparus rugosus	Segniliparus, genus, 286801	286801	genus	root,cellular organisms,Bacteria,Terrabacteria group,Actinobacteria,Actinobacteria,Corynebacteriales,Segniliparaceae,Segniliparus	84096:Gordonia alkanivorans, 1313067:Williamsia sp. D3, 2053:Gordonia, 2054:Gordonia bronchialis, 2055:Gordonia terrae, 175628:Gordonia paraffinivorans, 2061:Tsukamurella paurometabola, 1136941:Gordonia phthalatica, 320799:Gordonia soli, 168480:Gordonia namibiensis, 1073574:Gordonia araii NBRC 100433, 1027371:Gordonia alkanivorans NBRC 16433, 1089453:Gordonia sputi NBRC 100414, 1077974:Gordonia e…
RAxML_bestTree.OG_01341	1545728:Mycobacterium sp. EPa45, 1370121:Mycobacterium sp. UM_WWY, 1335321:Mycobacterium sp. MAC_011194_8550, 37916:Mycobacterium chlorophenolicum, 1120797:Mycobacterium sp. 141, 1380386:Mycobacterium sp. URHB0044, 141349:Mycobacterium lentiflavum, 1772287:Mycobacterium sp. GA-1199, 244292:Mycobacterium nebraskense, 1138871:Mycobacterium yongonense 05-1390, 487514:Mycobacterium kyorinense, 46351:…	286802:Segniliparus rotundus, 286804:Segniliparus rugosus	Segniliparus, genus, 286801	286801	genus	root,cellular organisms,Bacteria,Terrabacteria group,Actinobacteria,Actinobacteria,Corynebacteriales,Segniliparaceae,Segniliparus	1169152:Nocardia sp. CNY236, 257281:Nocardia concava, 630403:Tomitella biformata, 103816:Rhodococcus pyridinivorans, 1736458:Nocardia sp. Root136, 1141647:Nocardia arizonensis, 1463824:Nocardia sp. NRRL WC-3656, 1736210:Rhodococcus sp. Leaf7, 1141657:Nocardia vulneris, 1564114:Rhodococcus sp. B7740, 132249:Nocardia veterana, 37919:Rhodococcus opacus, 1827:Rhodococcus, 1828:Rhodococcus fascians, 1…
RAxML_bestTree.OG_01344	1545728:Mycobacterium sp. EPa45, 1370120:Mycobacterium sp. UM_WGJ, 1370121:Mycobacterium sp. UM_WWY, 37916:Mycobacterium chlorophenolicum, 1120797:Mycobacterium sp. 141, 515617:Mycobacterium tuberculosis T92, 1380386:Mycobacterium sp. URHB0044, 141349:Mycobacterium lentiflavum, 1772287:Mycobacterium sp. GA-1199, 244292:Mycobacterium nebraskense, 1449048:Mycobacterium sp. UNC280MFTsu5.1, 487514:My…	630403:Tomitella biformata	Tomitella biformata,630403	630403	species	root,cellular organisms,Bacteria,Terrabacteria group,Actinobacteria,Actinobacteria,Corynebacteriales,unclassified Corynebacteriales,Tomitella,Tomitella biformata	2053:Gordonia, 2054:Gordonia bronchialis, 2055:Gordonia terrae, 175628:Gordonia paraffinivorans, 1463824:Nocardia sp. NRRL WC-3656, 1736210:Rhodococcus sp. Leaf7, 376351:Gordonia shandongensis, 168480:Gordonia namibiensis, 382504:Nocardia jinanensis, 1056816:Nocardia sp. BMG51109, 525370:Rhodococcus hoagii ATCC 33707, 282685:Nocardia jiangxiensis, 1316928:Gordonia terrae C-6, 1323361:Rhodococcus …
RAxML_bestTree.OG_01347	1545728:Mycobacterium sp. EPa45, 37916:Mycobacterium chlorophenolicum, 1120797:Mycobacterium sp. 141, 557599:Mycobacterium kansasii ATCC 12478, 515617:Mycobacterium tuberculosis T92, 1380386:Mycobacterium sp. URHB0044, 141349:Mycobacterium lentiflavum, 243243:Mycobacterium avium 104, 525368:Mycobacterium parascrofulaceum ATCC BAA-614, 451644:Mycobacterium conceptionense, 1772287:Mycobacterium sp.…	630403:Tomitella biformata	Tomitella biformata,630403	630403	species	root,cellular organisms,Bacteria,Terrabacteria group,Actinobacteria,Actinobacteria,Corynebacteriales,unclassified Corynebacteriales,Tomitella,Tomitella biformata	84096:Gordonia alkanivorans, 1313067:Williamsia sp. D3, 2053:Gordonia, 2054:Gordonia bronchialis, 2055:Gordonia terrae, 175628:Gordonia paraffinivorans, 2061:Tsukamurella paurometabola, 1136941:Gordonia phthalatica, 526226:Gordonia bronchialis DSM 43247, 945692:Gordonia neofelifaecis, 1736349:Williamsia sp. Leaf354, 320799:Gordonia soli, 168480:Gordonia namibiensis, 1423140:Gordonia alkanivorans …
RAxML_bestTree.OG_01353	1545728:Mycobacterium sp. EPa45, 1370121:Mycobacterium sp. UM_WWY, 37916:Mycobacterium chlorophenolicum, 710685:Mycobacterium rhodesiae NBB3, 515617:Mycobacterium tuberculosis T92, 1380386:Mycobacterium sp. URHB0044, 141349:Mycobacterium lentiflavum, 451644:Mycobacterium conceptionense, 244292:Mycobacterium nebraskense, 33892:Mycobacterium bovis BCG, 487514:Mycobacterium kyorinense, 46351:Mycobac…	286802:Segniliparus rotundus	Segniliparus rotundus,286802	286802	species	root,cellular organisms,Bacteria,Terrabacteria group,Actinobacteria,Actinobacteria,Corynebacteriales,Segniliparaceae,Segniliparus,Segniliparus rotundus	404386:Nonomuraea coxensis, 479432:Streptosporangium roseum DSM 43021, 316330:Microbispora sp. ATCC PTA-5024, 1996:Microtetraspora glauca, 1580530:Nonomuraea sp. SBT364, 2001:Streptosporangium roseum, 2002:Streptosporangium amethystogenes, 1691891:Nonomuraea sp. NBRC 110462, 359159:Nonomuraea candida, 28444:Herbidospora cretacea, 718014:Microbispora sp. GMKU363
RAxML_bestTree.OG_01354	1545728:Mycobacterium sp. EPa45, 1370120:Mycobacterium sp. UM_WGJ, 1370121:Mycobacterium sp. UM_WWY, 1335321:Mycobacterium sp. MAC_011194_8550, 37916:Mycobacterium chlorophenolicum, 1120797:Mycobacterium sp. 141, 1380386:Mycobacterium sp. URHB0044, 141349:Mycobacterium lentiflavum, 244292:Mycobacterium nebraskense, 1138871:Mycobacterium yongonense 05-1390, 336982:Mycobacterium tuberculosis F11, 4…	286802:Segniliparus rotundus, 286804:Segniliparus rugosus	Segniliparus, genus, 286801	286801	genus	root,cellular organisms,Bacteria,Terrabacteria group,Actinobacteria,Actinobacteria,Corynebacteriales,Segniliparaceae,Segniliparus	28444:Herbidospora cretacea
RAxML_bestTree.OG_01355	1545728:Mycobacterium sp. EPa45, 1370120:Mycobacterium sp. UM_WGJ, 1370121:Mycobacterium sp. UM_WWY, 37916:Mycobacterium chlorophenolicum, 1120797:Mycobacterium sp. 141, 1380386:Mycobacterium sp. URHB0044, 141349:Mycobacterium lentiflavum, 1001736:Mycobacterium abscessus 6G-0728-S, 451644:Mycobacterium conceptionense, 244292:Mycobacterium nebraskense, 146020:Mycobacterium brisbanense, 487514:Myco…	28444:Herbidospora cretacea	Herbidospora cretacea,28444	28444	species	root,cellular organisms,Bacteria,Terrabacteria group,Actinobacteria,Actinobacteria,Streptosporangiales,Streptosporangiaceae,Herbidospora,Herbidospora cretacea	286802:Segniliparus rotundus, 286804:Segniliparus rugosus
RAxML_bestTree.OG_01358	1545728:Mycobacterium sp. EPa45, 1370120:Mycobacterium sp. UM_WGJ, 1370121:Mycobacterium sp. UM_WWY, 37916:Mycobacterium chlorophenolicum, 1120797:Mycobacterium sp. 141, 1380386:Mycobacterium sp. URHB0044, 141349:Mycobacterium lentiflavum, 1436723: uMycobacterium gastri Wayne, 451644:Mycobacterium conceptionense, 1772287:Mycobacterium sp. GA-1199, 244292:Mycobacterium nebraskense, 1138871:Mycobac…	359359:Smaragdicoccus niigatensis	Smaragdicoccus niigatensis,359359	359359	species	root,cellular organisms,Bacteria,Terrabacteria group,Actinobacteria,Actinobacteria,Corynebacteriales,Nocardiaceae,Smaragdicoccus,Smaragdicoccus niigatensis	47312:Tsukamurella pulmonis, 57704:Tsukamurella tyrosinosolvens, 105579:Tsukamurella pseudospumae, 2061:Tsukamurella paurometabola, 1151061:Tsukamurella sp. 1534
RAxML_bestTree.OG_01361	1545728:Mycobacterium sp. EPa45, 572418:Mycobacterium africanum GM041182, 1448452:Mycobacterium tuberculosis TKK_03_0118, 1370120:Mycobacterium sp. UM_WGJ, 1091501:Mycobacterium tuberculosis RGTB423, 37916:Mycobacterium chlorophenolicum, 1120797:Mycobacterium sp. 141, 515615:Mycobacterium tuberculosis 94_M4241A, 1380386:Mycobacterium sp. URHB0044, 1245275:Mycobacterium tuberculosis FJ05194, 14134…	366586:Ruania albidiflava, 459515:Nakamurella lactea, 451764:Microbacterium luticocti, 53461:Nakamurella multipartita, 1736539:Angustibacter sp. Root456	Actinobacteria, class, 1760	1760	class	root,cellular organisms,Bacteria,Terrabacteria group,Actinobacteria,Actinobacteria	1619947:Terrabacter sp. 28, 571913:Luteipulveratus mongoliensis, 364298:Janibacter hoylei, 446860:Kocuria flava, 1522317:Nigerium massiliense, 412687:Intrasporangium oryzae, 1380370:Intrasporangiaceae bacterium URHB0013, 57493:Kocuria, 99480:Tetrasphaera australiensis, 99481:Tetrasphaera japonica, 49185:Kineosporia aurantiaca, 136100:Knoellia sinensis, 1385521:Knoellia subterranea KCTC 19937, 710…
RAxML_bestTree.OG_01373	1545728:Mycobacterium sp. EPa45, 37916:Mycobacterium chlorophenolicum, 1120797:Mycobacterium sp. 141, 515617:Mycobacterium tuberculosis T92, 1380386:Mycobacterium sp. URHB0044, 141349:Mycobacterium lentiflavum, 244292:Mycobacterium nebraskense, 487514:Mycobacterium kyorinense, 46351:Mycobacterium hassiacum, 146018:Mycobacterium neworleansense, 146020:Mycobacterium brisbanense, 29311:Mycobacterium…	84096:Gordonia alkanivorans, 2053:Gordonia, 2054:Gordonia bronchialis, 2055:Gordonia terrae, 175628:Gordonia paraffinivorans, 83341:Gordonia rhizosphera, 376351:Gordonia shandongensis, 168480:Gordonia namibiensis, 1136941:Gordonia phthalatica, 53427:Gordonia hirsuta, 320799:Gordonia soli, 644548:Gordonia neofelifaecis NRRL B-59395, 36820:Gordonia aichiensis, 36821:Gordonia amarae, 36822:Gordonia …	Gordonia, genus, 2053	2053	genus	root,cellular organisms,Bacteria,Terrabacteria group,Actinobacteria,Actinobacteria,Corynebacteriales,Gordoniaceae,Gordonia	85043:Williamsia
RAxML_bestTree.OG_01386	1545728:Mycobacterium sp. EPa45, 1370120:Mycobacterium sp. UM_WGJ, 216594:Mycobacterium marinum M, 37916:Mycobacterium chlorophenolicum, 710685:Mycobacterium rhodesiae NBB3, 557599:Mycobacterium kansasii ATCC 12478, 1380386:Mycobacterium sp. URHB0044, 1198627:Mycobacterium abscessus subsp. massiliense str. GO 06, 141349:Mycobacterium lentiflavum, 243243:Mycobacterium avium 104, 1436723: uMycobact…	640132:Segniliparus rotundus DSM 44985, 286802:Segniliparus rotundus, 286804:Segniliparus rugosus	Segniliparus, genus, 286801	286801	genus	root,cellular organisms,Bacteria,Terrabacteria group,Actinobacteria,Actinobacteria,Corynebacteriales,Segniliparaceae,Segniliparus	84096:Gordonia alkanivorans, 1736475:Nocardioides sp. Root151, 2054:Gordonia bronchialis, 2055:Gordonia terrae, 1736413:Nocardioides sp. Soil797, 175628:Gordonia paraffinivorans, 2061:Tsukamurella paurometabola, 1603258:Williamsia herbipolensis, 526226:Gordonia bronchialis DSM 43247, 1449070:Nocardioides sp. UNC345MFTsu5.1, 1736409:Nocardioides sp. Soil777, 1298863:Marmoricola sp. URHB0036, 17363…
RAxML_bestTree.OG_01407	1545728:Mycobacterium sp. EPa45, 1236609:Mycobacterium bohemicum DSM 44277, 362242:Mycobacterium ulcerans Agy99, 1795:Mycobacterium neoaurum, 1299332:Mycobacterium ulcerans str. Harvey, 1797:Mycobacterium thermoresistibile, 39687:Mycobacterium austroafricanum, 1800:Mycobacterium chubuense, 98668:Mycobacterium septicum, 1804:Mycobacterium gilvum, 46351:Mycobacterium hassiacum, 146020:Mycobacterium…	103816:Rhodococcus pyridinivorans, 402289:Rhodococcus sp. HA99, 1170698:Rhodococcus sp. R1101	Rhodococcus, genus, 1827	1827	genus	root,cellular organisms,Bacteria,Terrabacteria group,Actinobacteria,Actinobacteria,Corynebacteriales,Nocardiaceae,Rhodococcus	38312:Rhodococcus rhodnii
RAxML_bestTree.OG_01414	1765:Mycobacterium bovis, 33894:Mycobacterium africanum, 998092:Mycobacterium bovis BCG str. ATCC 35743, 1773:Mycobacterium tuberculosis, 1304279:Mycobacterium tuberculosis str. Haarlem/NITR202, 78331:Mycobacterium canettii, 1423484:Mycobacterium tuberculosis BTB08-093, 29311:Mycobacterium haemophilum	111781:Leptolyngbya sp. PCC 7376, 1487953:Leptolyngbya sp. JSC-1, 155978:Acaryochloris marina, 1618023:Aliterella atlantica CENA595, 1385935:Leptolyngbya sp. Heron Island J, 118161:Pleurocapsa sp. PCC 7319, 128403:Scytonema hofmannii PCC 7110, 310037:Acaryochloris sp. CCMEE 5410, 59930:Cyanobium gracile, 864702:Oscillatoriales cyanobacterium JSC-12, 1246981:Tolypothrix bouteillei	Cyanobacteria, phylum, 1117	1117	phylum	root,cellular organisms,Bacteria,Terrabacteria group,Cyanobacteria/Melainabacteria group,Cyanobacteria	133453:Caldilinea aerophila, 1617414:Chloroflexi bacterium OLB13
RAxML_bestTree.OG_01426	1545728:Mycobacterium sp. EPa45, 1370121:Mycobacterium sp. UM_WWY, 216594:Mycobacterium marinum M, 37916:Mycobacterium chlorophenolicum, 710685:Mycobacterium rhodesiae NBB3, 557599:Mycobacterium kansasii ATCC 12478, 1380386:Mycobacterium sp. URHB0044, 141349:Mycobacterium lentiflavum, 1772287:Mycobacterium sp. GA-1199, 244292:Mycobacterium nebraskense, 1138871:Mycobacterium yongonense 05-1390, 14…	639313:Hoyosella subflava, 443218:Hoyosella subflava DQS3-9A1	Hoyosella subflava, species, 639313	639313	species	root,cellular organisms,Bacteria,Terrabacteria group,Actinobacteria,Actinobacteria,Corynebacteriales,Mycobacteriaceae,Hoyosella,Hoyosella subflava	2053:Gordonia, 2054:Gordonia bronchialis, 2055:Gordonia terrae, 175628:Gordonia paraffinivorans, 2061:Tsukamurella paurometabola, 1463824:Nocardia sp. NRRL WC-3656, 945692:Gordonia neofelifaecis, 37919:Rhodococcus opacus, 168480:Gordonia namibiensis, 1056816:Nocardia sp. BMG51109, 282685:Nocardia jiangxiensis, 374846:Rhodococcus sp. R04, 1316928:Gordonia terrae C-6, 1323361:Rhodococcus defluvii, …
RAxML_bestTree.OG_01432	1545728:Mycobacterium sp. EPa45, 216594:Mycobacterium marinum M, 1120797:Mycobacterium sp. 141, 1380386:Mycobacterium sp. URHB0044, 141349:Mycobacterium lentiflavum, 243243:Mycobacterium avium 104, 1436723: uMycobacterium gastri Wayne, 525368:Mycobacterium parascrofulaceum ATCC BAA-614, 1772287:Mycobacterium sp. GA-1199, 244292:Mycobacterium nebraskense, 222805:Mycobacterium chimaera, 487514:Myco…	630403:Tomitella biformata	Tomitella biformata,630403	630403	species	root,cellular organisms,Bacteria,Terrabacteria group,Actinobacteria,Actinobacteria,Corynebacteriales,unclassified Corynebacteriales,Tomitella,Tomitella biformata	84096:Gordonia alkanivorans, 2053:Gordonia, 2055:Gordonia terrae, 175628:Gordonia paraffinivorans, 2061:Tsukamurella paurometabola, 1223545:Gordonia soli NBRC 108243, 1075090:Gordonia amarae NBRC 15530, 679197:Segniliparus rugosus ATCC BAA-974, 320799:Gordonia soli, 168480:Gordonia namibiensis, 337191:Gordonia sp. KTR9, 1136941:Gordonia phthalatica, 85043:Williamsia, 1437876:Gordonia sp. QH-12, 1…
RAxML_bestTree.OG_01433	1545728:Mycobacterium sp. EPa45, 1160711:Mycobacterium avium subsp. hominissuis A5, 1120797:Mycobacterium sp. 141, 1380386:Mycobacterium sp. URHB0044, 141349:Mycobacterium lentiflavum, 1436723: uMycobacterium gastri Wayne, 525368:Mycobacterium parascrofulaceum ATCC BAA-614, 451644:Mycobacterium conceptionense, 244292:Mycobacterium nebraskense, 487514:Mycobacterium kyorinense, 46351:Mycobacterium …	47312:Tsukamurella pulmonis, 57704:Tsukamurella tyrosinosolvens, 105579:Tsukamurella pseudospumae, 2061:Tsukamurella paurometabola, 1151061:Tsukamurella sp. 1534	Tsukamurella, genus, 2060	2060	genus	root,cellular organisms,Bacteria,Terrabacteria group,Actinobacteria,Actinobacteria,Corynebacteriales,Tsukamurellaceae,Tsukamurella	84096:Gordonia alkanivorans, 2053:Gordonia, 2054:Gordonia bronchialis, 2055:Gordonia terrae, 175628:Gordonia paraffinivorans, 83341:Gordonia rhizosphera, 1075090:Gordonia amarae NBRC 15530, 1736349:Williamsia sp. Leaf354, 320799:Gordonia soli, 168480:Gordonia namibiensis, 1313067:Williamsia sp. D3, 1136941:Gordonia phthalatica, 53427:Gordonia hirsuta, 1121721:Gordonia kroppenstedtii, 1603258:Will…
RAxML_bestTree.OG_01441	1545728:Mycobacterium sp. EPa45, 1160711:Mycobacterium avium subsp. hominissuis A5, 1370121:Mycobacterium sp. UM_WWY, 37916:Mycobacterium chlorophenolicum, 1120797:Mycobacterium sp. 141, 1380386:Mycobacterium sp. URHB0044, 141349:Mycobacterium lentiflavum, 243243:Mycobacterium avium 104, 525368:Mycobacterium parascrofulaceum ATCC BAA-614, 451644:Mycobacterium conceptionense, 1772287:Mycobacterium…	508770:Sciscionella marina, 459515:Nakamurella lactea, 630403:Tomitella biformata, 1445613:Sciscionella sp. SE31	Actinobacteria, class, 1760	1760	class	root,cellular organisms,Bacteria,Terrabacteria group,Actinobacteria,Actinobacteria	52698:[Actinopolyspora] iraqiensis, 84480:Amycolatopsis thermoflava, 1519492:Nocardia sp. NRRL S-836, 342230:Amycolatopsis taiwanensis, 797057:Amycolatopsis orientalis subsp. vinearia, 445576:Pseudonocardia sp. AL041005-10, 28042:Saccharopolyspora rectivirgula, 909613:Actinokineospora spheciospongiae, 1515610:Prauserella sp. Am3, 103441:Pseudonocardia spinosispora, 414996:Actinopolyspora erythrae…
RAxML_bestTree.OG_01443	1545728:Mycobacterium sp. EPa45, 1160711:Mycobacterium avium subsp. hominissuis A5, 1370120:Mycobacterium sp. UM_WGJ, 1370121:Mycobacterium sp. UM_WWY, 1447436:Mycobacterium tuberculosis MD18486, 216594:Mycobacterium marinum M, 37916:Mycobacterium chlorophenolicum, 710685:Mycobacterium rhodesiae NBB3, 557599:Mycobacterium kansasii ATCC 12478, 1380386:Mycobacterium sp. URHB0044, 141349:Mycobacteri…	260936:Rhodococcus sp. RD6.2, 300028:Rhodococcus triatomae, 1449069:Rhodococcus sp. UNC363MFTsu5.1, 1278078:Rhodococcus triatomae BKS 15-14	Rhodococcus, genus, 1827	1827	genus	root,cellular organisms,Bacteria,Terrabacteria group,Actinobacteria,Actinobacteria,Corynebacteriales,Nocardiaceae,Rhodococcus	103808:Rhodococcus sp. AD45, 1793160:Rhodococcus sp. SC4, 685727:Rhodococcus hoagii 103S, 1827:Rhodococcus, 1829:Rhodococcus rhodochrous, 38312:Rhodococcus rhodnii, 1833:Rhodococcus erythropolis, 1165867:Rhodococcus imtechensis RKJ300 = JCM 13270, 37919:Rhodococcus opacus, 745408:Rhodococcus sp. JVH1, 632772:Rhodococcus opacus B4, 1219013:Rhodococcus hoagii NBRC 101255 = C 7, 1661385:Rhodococcus …
RAxML_bestTree.OG_01444	1545728:Mycobacterium sp. EPa45, 37916:Mycobacterium chlorophenolicum, 1120797:Mycobacterium sp. 141, 515617:Mycobacterium tuberculosis T92, 1380386:Mycobacterium sp. URHB0044, 141349:Mycobacterium lentiflavum, 1436723: uMycobacterium gastri Wayne, 1772287:Mycobacterium sp. GA-1199, 244292:Mycobacterium nebraskense, 1138871:Mycobacterium yongonense 05-1390, 1449048:Mycobacterium sp. UNC280MFTsu5.…	1435068:Gordonia sp. HS-NH1, 337191:Gordonia sp. KTR9	Gordonia, genus, 2053	2053	genus	root,cellular organisms,Bacteria,Terrabacteria group,Actinobacteria,Actinobacteria,Corynebacteriales,Gordoniaceae,Gordonia	2061:Tsukamurella paurometabola, 1463824:Nocardia sp. NRRL WC-3656, 103441:Pseudonocardia spinosispora, 1736210:Rhodococcus sp. Leaf7, 2074:Pseudonocardia autotrophica, 37919:Rhodococcus opacus, 382504:Nocardia jinanensis, 1056816:Nocardia sp. BMG51109, 525370:Rhodococcus hoagii ATCC 33707, 1736458:Nocardia sp. Root136, 374846:Rhodococcus sp. R04, 1268303:Rhodococcus sp. AW25M09, 1151061:Tsukamur…
RAxML_bestTree.OG_01449	1545728:Mycobacterium sp. EPa45, 1440774:Mycobacterium aromaticivorans JS19b1 = JCM 16368, 1370120:Mycobacterium sp. UM_WGJ, 1370121:Mycobacterium sp. UM_WWY, 1001730:Mycobacterium abscessus 5S-0708, 37916:Mycobacterium chlorophenolicum, 710685:Mycobacterium rhodesiae NBB3, 1380386:Mycobacterium sp. URHB0044, 141349:Mycobacterium lentiflavum, 451644:Mycobacterium conceptionense, 1447485:Mycobacte…	1292020:Dietzia sp. UCD-THP, 286802:Segniliparus rotundus, 286804:Segniliparus rugosus, 321318:Dietzia cinnamea	Corynebacteriales, order, 85007	85007	order	root,cellular organisms,Bacteria,Terrabacteria group,Actinobacteria,Actinobacteria,Corynebacteriales	103808:Rhodococcus sp. AD45, 257281:Nocardia concava, 1752066:Rhodococcus sp. KB6, 103816:Rhodococcus pyridinivorans, 1170698:Rhodococcus sp. R1101, 1807499:Rhodococcus sp. LB1, 713612:Rhodococcus sp. Chr-9, 262776:Rhodococcus imtechensis, 1463824:Nocardia sp. NRRL WC-3656, 1278076:Rhodococcus ruber BKS 20-38, 1736210:Rhodococcus sp. Leaf7, 257277:Nocardia aobensis, 290231:Nocardia exalbida, 1141…
RAxML_bestTree.OG_01450	1545728:Mycobacterium sp. EPa45, 1370120:Mycobacterium sp. UM_WGJ, 1370121:Mycobacterium sp. UM_WWY, 1335321:Mycobacterium sp. MAC_011194_8550, 37916:Mycobacterium chlorophenolicum, 1120797:Mycobacterium sp. 141, 1380386:Mycobacterium sp. URHB0044, 243243:Mycobacterium avium 104, 451644:Mycobacterium conceptionense, 1772287:Mycobacterium sp. GA-1199, 244292:Mycobacterium nebraskense, 1001741:Myco…	1380392:Nocardioides sp. URHA0020, 433660:Nocardioides halotolerans	Nocardioides, genus, 1839	1839	genus	root,cellular organisms,Bacteria,Terrabacteria group,Actinobacteria,Actinobacteria,Propionibacteriales,Nocardioidaceae,Nocardioides	182640:Kribbella flavida, 460086:Kribbella catacumbae
RAxML_bestTree.OG_01462	1545728:Mycobacterium sp. EPa45, 1370120:Mycobacterium sp. UM_WGJ, 1370121:Mycobacterium sp. UM_WWY, 216594:Mycobacterium marinum M, 37916:Mycobacterium chlorophenolicum, 1120797:Mycobacterium sp. 141, 141349:Mycobacterium lentiflavum, 1001736:Mycobacterium abscessus 6G-0728-S, 451644:Mycobacterium conceptionense, 1772287:Mycobacterium sp. GA-1199, 244292:Mycobacterium nebraskense, 1449048:Mycoba…	286802:Segniliparus rotundus, 286804:Segniliparus rugosus	Segniliparus, genus, 286801	286801	genus	root,cellular organisms,Bacteria,Terrabacteria group,Actinobacteria,Actinobacteria,Corynebacteriales,Segniliparaceae,Segniliparus	1169152:Nocardia sp. CNY236, 257281:Nocardia concava, 2054:Gordonia bronchialis, 1736458:Nocardia sp. Root136, 2061:Tsukamurella paurometabola, 1141647:Nocardia arizonensis, 1463824:Nocardia sp. NRRL WC-3656, 1141657:Nocardia vulneris, 132249:Nocardia veterana, 1823:Nocardia otitidiscaviarum, 382504:Nocardia jinanensis, 1110697:Nocardia asteroides NBRC 15531, 1313067:Williamsia sp. D3, 1136941:Go…
RAxML_bestTree.OG_01478	1545728:Mycobacterium sp. EPa45, 1247747:Mycobacterium avium subsp. paratuberculosis S5, 37916:Mycobacterium chlorophenolicum, 1120797:Mycobacterium sp. 141, 1380386:Mycobacterium sp. URHB0044, 141349:Mycobacterium lentiflavum, 1772287:Mycobacterium sp. GA-1199, 244292:Mycobacterium nebraskense, 1449048:Mycobacterium sp. UNC280MFTsu5.1, 487514:Mycobacterium kyorinense, 46351:Mycobacterium hassiac…	745408:Rhodococcus sp. JVH1, 1827:Rhodococcus, 1828:Rhodococcus fascians, 101510:Rhodococcus jostii RHA1, 1793160:Rhodococcus sp. SC4, 1268303:Rhodococcus sp. AW25M09, 44752:Rhodococcus wratislaviensis, 186196:Rhodococcus sp. DK17, 132919:Rhodococcus jostii, 262776:Rhodococcus imtechensis, 1736319:Rhodococcus sp. Leaf278, 37919:Rhodococcus opacus	Rhodococcus, genus, 1827	1827	genus	root,cellular organisms,Bacteria,Terrabacteria group,Actinobacteria,Actinobacteria,Corynebacteriales,Nocardiaceae,Rhodococcus	1760:Actinobacteria, 84096:Gordonia alkanivorans, 249058:Gordonia otitidis, 2054:Gordonia bronchialis, 1108044:Gordonia otitidis NBRC 100426, 1172185:Nocardia sp. 348MFTsu5.1, 175628:Gordonia paraffinivorans, 83341:Gordonia rhizosphera, 84595:Gordonia polyisoprenivorans, 36820:Gordonia aichiensis, 36822:Gordonia rubripertincta, 36823:Gordonia sputi, 168480:Gordonia namibiensis, 85043:Williamsia, …
RAxML_bestTree.OG_01481	1545728:Mycobacterium sp. EPa45, 1370120:Mycobacterium sp. UM_WGJ, 1370121:Mycobacterium sp. UM_WWY, 1335321:Mycobacterium sp. MAC_011194_8550, 37916:Mycobacterium chlorophenolicum, 1120797:Mycobacterium sp. 141, 1380386:Mycobacterium sp. URHB0044, 141349:Mycobacterium lentiflavum, 525368:Mycobacterium parascrofulaceum ATCC BAA-614, 451644:Mycobacterium conceptionense, 1772287:Mycobacterium sp. G…	53368:Hamadaea tsunoensis, 49185:Kineosporia aurantiaca, 129052:Catelliglobosispora koreensis	Actinobacteria, class, 1760	1760	class	root,cellular organisms,Bacteria,Terrabacteria group,Actinobacteria,Actinobacteria	1665:Arthrobacter globiformis, 293890:Agromyces subbeticus, 1736323:Microbacterium sp. Leaf288, 671622:Microbacterium yannicii, 281473:Jiangella gansuensis, 29320:Paenarthrobacter nicotinovorans, 1197706:Arthrobacter sp. M2012083, 1246476:Arthrobacter crystallopoietes BAB-32, 273677:Microbacterium oleivorans, 683150:Arthrobacter nitrophenolicus, 43663:Paenarthrobacter aurescens, 1736337:Leifsonia…
RAxML_bestTree.OG_01487	1545728:Mycobacterium sp. EPa45, 1247747:Mycobacterium avium subsp. paratuberculosis S5, 1447521:Mycobacterium tuberculosis MD15212, 1335321:Mycobacterium sp. MAC_011194_8550, 1335322:Mycobacterium sp. MAC_080597_8934, 37916:Mycobacterium chlorophenolicum, 710685:Mycobacterium rhodesiae NBB3, 515617:Mycobacterium tuberculosis T92, 1380386:Mycobacterium sp. URHB0044, 141349:Mycobacterium lentiflav…	84096:Gordonia alkanivorans, 2053:Gordonia, 2054:Gordonia bronchialis, 2055:Gordonia terrae, 175628:Gordonia paraffinivorans, 83341:Gordonia rhizosphera, 320799:Gordonia soli, 168480:Gordonia namibiensis, 1423140:Gordonia alkanivorans CGMCC 6845, 337191:Gordonia sp. KTR9, 1313067:Williamsia sp. D3, 1241906:Gordonia sp. NB4-1Y, 1121721:Gordonia kroppenstedtii, 1316928:Gordonia terrae C-6, 1108045:…	Actinobacteria, class, 1760	1760	class	root,cellular organisms,Bacteria,Terrabacteria group,Actinobacteria,Actinobacteria	103808:Rhodococcus sp. AD45, 281473:Jiangella gansuensis, 203523:Longispora albida, 101510:Rhodococcus jostii RHA1, 1169153:Nocardiopsis sp. CNS-639, 103816:Rhodococcus pyridinivorans, 1170698:Rhodococcus sp. R1101, 1807499:Rhodococcus sp. LB1, 1449069:Rhodococcus sp. UNC363MFTsu5.1, 543632:Actinoplanes subtropicus, 1288082:Streptomyces sp. CNH287, 1288083:Streptomyces sp. TAA040, 419479:Jiangell…
RAxML_bestTree.OG_01490	1545728:Mycobacterium sp. EPa45, 1370121:Mycobacterium sp. UM_WWY, 710685:Mycobacterium rhodesiae NBB3, 557599:Mycobacterium kansasii ATCC 12478, 1380386:Mycobacterium sp. URHB0044, 141349:Mycobacterium lentiflavum, 1436723: uMycobacterium gastri Wayne, 451644:Mycobacterium conceptionense, 1772287:Mycobacterium sp. GA-1199, 244292:Mycobacterium nebraskense, 1138871:Mycobacterium yongonense 05-139…	1752066:Rhodococcus sp. KB6, 630403:Tomitella biformata, 101510:Rhodococcus jostii RHA1, 1807499:Rhodococcus sp. LB1, 1736210:Rhodococcus sp. Leaf7, 37919:Rhodococcus opacus, 1827:Rhodococcus, 1828:Rhodococcus fascians, 1833:Rhodococcus erythropolis, 132919:Rhodococcus jostii, 525370:Rhodococcus hoagii ATCC 33707, 745408:Rhodococcus sp. JVH1, 1587522:Rhodococcus sp. MEB064, 1219013:Rhodococcus ho…	Corynebacteriales, order, 85007	85007	order	root,cellular organisms,Bacteria,Terrabacteria group,Actinobacteria,Actinobacteria,Corynebacteriales	1519492:Nocardia sp. NRRL S-836, 1653480:Alloactinosynnema sp. L-07, 252394:Actinoalloteichus spitiensis, 240495:Pseudonocardia dioxanivorans, 103730:Actinokineospora inagensis, 342230:Amycolatopsis taiwanensis, 1172185:Nocardia sp. 348MFTsu5.1, 43357:Kutzneria albida
RAxML_bestTree.OG_01504	1545728:Mycobacterium sp. EPa45, 1370121:Mycobacterium sp. UM_WWY, 37916:Mycobacterium chlorophenolicum, 1120797:Mycobacterium sp. 141, 1380386:Mycobacterium sp. URHB0044, 141349:Mycobacterium lentiflavum, 1772287:Mycobacterium sp. GA-1199, 244292:Mycobacterium nebraskense, 1449048:Mycobacterium sp. UNC280MFTsu5.1, 487514:Mycobacterium kyorinense, 46351:Mycobacterium hassiacum, 146018:Mycobacteri…	84096:Gordonia alkanivorans, 2053:Gordonia, 2054:Gordonia bronchialis, 2055:Gordonia terrae, 175628:Gordonia paraffinivorans, 83341:Gordonia rhizosphera, 320799:Gordonia soli, 168480:Gordonia namibiensis, 1423140:Gordonia alkanivorans CGMCC 6845, 1136941:Gordonia phthalatica, 1241906:Gordonia sp. NB4-1Y, 53427:Gordonia hirsuta, 376351:Gordonia shandongensis, 1435068:Gordonia sp. HS-NH1, 644548:Go…	Gordonia, genus, 2053	2053	genus	root,cellular organisms,Bacteria,Terrabacteria group,Actinobacteria,Actinobacteria,Corynebacteriales,Gordoniaceae,Gordonia	1172185:Nocardia sp. 348MFTsu5.1
RAxML_bestTree.OG_01513	1545728:Mycobacterium sp. EPa45, 1370120:Mycobacterium sp. UM_WGJ, 1370121:Mycobacterium sp. UM_WWY, 37916:Mycobacterium chlorophenolicum, 1120797:Mycobacterium sp. 141, 1380386:Mycobacterium sp. URHB0044, 141349:Mycobacterium lentiflavum, 451644:Mycobacterium conceptionense, 1772287:Mycobacterium sp. GA-1199, 244292:Mycobacterium nebraskense, 33892:Mycobacterium bovis BCG, 487514:Mycobacterium k…	443218:Hoyosella subflava DQS3-9A1	Hoyosella subflava DQS3-9A1,443218	443218	no rank	root,cellular organisms,Bacteria,Terrabacteria group,Actinobacteria,Actinobacteria,Corynebacteriales,Mycobacteriaceae,Hoyosella,Hoyosella subflava,Hoyosella subflava DQS3-9A1	103808:Rhodococcus sp. AD45, 1169152:Nocardia sp. CNY236, 1441923:Rhodococcus rhodochrous KG-21, 1435356:Rhodococcus pyridinivorans SB3094, 103816:Rhodococcus pyridinivorans, 1170698:Rhodococcus sp. R1101, 262776:Rhodococcus imtechensis, 1463824:Nocardia sp. NRRL WC-3656, 1133849:Nocardia brasiliensis ATCC 700358, 1564114:Rhodococcus sp. B7740, 132249:Nocardia veterana, 1268303:Rhodococcus sp. AW…
RAxML_bestTree.OG_01521	1545728:Mycobacterium sp. EPa45, 1370120:Mycobacterium sp. UM_WGJ, 1335321:Mycobacterium sp. MAC_011194_8550, 37916:Mycobacterium chlorophenolicum, 1120797:Mycobacterium sp. 141, 1380386:Mycobacterium sp. URHB0044, 141349:Mycobacterium lentiflavum, 451644:Mycobacterium conceptionense, 1772287:Mycobacterium sp. GA-1199, 244292:Mycobacterium nebraskense, 1138871:Mycobacterium yongonense 05-1390, 14…	47312:Tsukamurella pulmonis, 57704:Tsukamurella tyrosinosolvens, 105579:Tsukamurella pseudospumae, 2061:Tsukamurella paurometabola, 1151061:Tsukamurella sp. 1534	Tsukamurella, genus, 2060	2060	genus	root,cellular organisms,Bacteria,Terrabacteria group,Actinobacteria,Actinobacteria,Corynebacteriales,Tsukamurellaceae,Tsukamurella	630403:Tomitella biformata
RAxML_bestTree.OG_01530	1545728:Mycobacterium sp. EPa45, 1440774:Mycobacterium aromaticivorans JS19b1 = JCM 16368, 1370120:Mycobacterium sp. UM_WGJ, 1370121:Mycobacterium sp. UM_WWY, 37916:Mycobacterium chlorophenolicum, 515617:Mycobacterium tuberculosis T92, 1380386:Mycobacterium sp. URHB0044, 141349:Mycobacterium lentiflavum, 525368:Mycobacterium parascrofulaceum ATCC BAA-614, 451644:Mycobacterium conceptionense, 1772…	910954:Dietzia cinnamea P4, 1292020:Dietzia sp. UCD-THP, 321318:Dietzia cinnamea	Dietzia, genus, 37914	37914	genus	root,cellular organisms,Bacteria,Terrabacteria group,Actinobacteria,Actinobacteria,Corynebacteriales,Dietziaceae,Dietzia	37925:Thermocrispum agreste, 37926:Thermocrispum municipale, 1653480:Alloactinosynnema sp. L-07, 909613:Actinokineospora spheciospongiae, 43357:Kutzneria albida, 1069073:Amycolatopsis halophila, 443218:Hoyosella subflava DQS3-9A1, 1449976:Kutzneria albida DSM 43870, 345341:Kutzneria sp. 744
RAxML_bestTree.OG_01536	1545728:Mycobacterium sp. EPa45, 1247747:Mycobacterium avium subsp. paratuberculosis S5, 1370121:Mycobacterium sp. UM_WWY, 37916:Mycobacterium chlorophenolicum, 1120797:Mycobacterium sp. 141, 1380386:Mycobacterium sp. URHB0044, 451644:Mycobacterium conceptionense, 244292:Mycobacterium nebraskense, 1449048:Mycobacterium sp. UNC280MFTsu5.1, 487514:Mycobacterium kyorinense, 46351:Mycobacterium hassi…	1547867:Streptomyces sp. NBRC 110035	Streptomyces sp. NBRC 110035,1547867	1547867	species	root,cellular organisms,Bacteria,Terrabacteria group,Actinobacteria,Actinobacteria,Streptomycetales,Streptomycetaceae,Streptomyces,Streptomyces sp. NBRC 110035	222534:Frankia elaeagni
RAxML_bestTree.OG_01547	1545728:Mycobacterium sp. EPa45, 1370121:Mycobacterium sp. UM_WWY, 37916:Mycobacterium chlorophenolicum, 1120797:Mycobacterium sp. 141, 1380386:Mycobacterium sp. URHB0044, 141349:Mycobacterium lentiflavum, 451644:Mycobacterium conceptionense, 1772287:Mycobacterium sp. GA-1199, 244292:Mycobacterium nebraskense, 1449060:Mycobacterium sp. UNCCL9, 487514:Mycobacterium kyorinense, 46351:Mycobacterium …	286802:Segniliparus rotundus, 286804:Segniliparus rugosus, 679197:Segniliparus rugosus ATCC BAA-974	Segniliparus, genus, 286801	286801	genus	root,cellular organisms,Bacteria,Terrabacteria group,Actinobacteria,Actinobacteria,Corynebacteriales,Segniliparaceae,Segniliparus	1169152:Nocardia sp. CNY236, 1752066:Rhodococcus sp. KB6, 450821:Rhodococcus sp. P14, 101510:Rhodococcus jostii RHA1, 103816:Rhodococcus pyridinivorans, 1170698:Rhodococcus sp. R1101, 639313:Hoyosella subflava, 1141647:Nocardia arizonensis, 1463824:Nocardia sp. NRRL WC-3656, 290231:Nocardia exalbida, 1141657:Nocardia vulneris, 1564114:Rhodococcus sp. B7740, 132249:Nocardia veterana, 37919:Rhodoco…
RAxML_bestTree.OG_01551	1545728:Mycobacterium sp. EPa45, 1370120:Mycobacterium sp. UM_WGJ, 1370121:Mycobacterium sp. UM_WWY, 1335321:Mycobacterium sp. MAC_011194_8550, 37916:Mycobacterium chlorophenolicum, 1120797:Mycobacterium sp. 141, 515617:Mycobacterium tuberculosis T92, 1380386:Mycobacterium sp. URHB0044, 141349:Mycobacterium lentiflavum, 1436723: uMycobacterium gastri Wayne, 1772287:Mycobacterium sp. GA-1199, 2442…	286804:Segniliparus rugosus	Segniliparus rugosus,286804	286804	species	root,cellular organisms,Bacteria,Terrabacteria group,Actinobacteria,Actinobacteria,Corynebacteriales,Segniliparaceae,Segniliparus,Segniliparus rugosus	2053:Gordonia, 2054:Gordonia bronchialis, 2055:Gordonia terrae, 175628:Gordonia paraffinivorans, 2061:Tsukamurella paurometabola, 1463824:Nocardia sp. NRRL WC-3656, 1736210:Rhodococcus sp. Leaf7, 945692:Gordonia neofelifaecis, 376351:Gordonia shandongensis, 168480:Gordonia namibiensis, 1056816:Nocardia sp. BMG51109, 525370:Rhodococcus hoagii ATCC 33707, 632772:Rhodococcus opacus B4, 282685:Nocard…
RAxML_bestTree.OG_01553	1545728:Mycobacterium sp. EPa45, 1370120:Mycobacterium sp. UM_WGJ, 1370121:Mycobacterium sp. UM_WWY, 37916:Mycobacterium chlorophenolicum, 1120797:Mycobacterium sp. 141, 1380386:Mycobacterium sp. URHB0044, 141349:Mycobacterium lentiflavum, 451644:Mycobacterium conceptionense, 1772287:Mycobacterium sp. GA-1199, 244292:Mycobacterium nebraskense, 222805:Mycobacterium chimaera, 1449048:Mycobacterium …	443218:Hoyosella subflava DQS3-9A1	Hoyosella subflava DQS3-9A1,443218	443218	no rank	root,cellular organisms,Bacteria,Terrabacteria group,Actinobacteria,Actinobacteria,Corynebacteriales,Mycobacteriaceae,Hoyosella,Hoyosella subflava,Hoyosella subflava DQS3-9A1	103808:Rhodococcus sp. AD45, 103816:Rhodococcus pyridinivorans, 1170698:Rhodococcus sp. R1101, 1736210:Rhodococcus sp. Leaf7, 37919:Rhodococcus opacus, 1827:Rhodococcus, 1828:Rhodococcus fascians, 1829:Rhodococcus rhodochrous, 1830:Rhodococcus ruber, 38312:Rhodococcus rhodnii, 1833:Rhodococcus erythropolis, 1793160:Rhodococcus sp. SC4, 191292:Rhodococcus aetherivorans, 745408:Rhodococcus sp. JVH1…
RAxML_bestTree.OG_01562	1545728:Mycobacterium sp. EPa45, 1772285:Mycobacterium sp. IS-1742, 228230:Mycobacterium canariasense, 39687:Mycobacterium austroafricanum, 1800:Mycobacterium chubuense, 98668:Mycobacterium septicum, 1804:Mycobacterium gilvum, 1807:Mycobacterium obuense, 141349:Mycobacterium lentiflavum, 1810:Mycobacterium vaccae, 1772277:Mycobacterium sp. IS-3022, 261524:Mycobacterium liflandii, 164757:Mycobacte…	281714:Nocardioides alkalitolerans	Nocardioides alkalitolerans,281714	281714	species	root,cellular organisms,Bacteria,Terrabacteria group,Actinobacteria,Actinobacteria,Propionibacteriales,Nocardioidaceae,Nocardioides,Nocardioides alkalitolerans	381445:Amycolatopsis nigrescens, 101510:Rhodococcus jostii RHA1, 1793160:Rhodococcus sp. SC4, 665004:Thermobifida cellulosilytica TB100, 135947:Actinoplanes awajinensis subsp. mycoplanecinus, 1352348:Allosalinactinospora lopnorensis, 37919:Rhodococcus opacus, 113571:Actinoplanes rectilineatus, 37925:Thermocrispum agreste, 1380393:Geodermatophilaceae bacterium URHA0031, 280236:Nocardiopsis gilva, …
RAxML_bestTree.OG_01574	1545728:Mycobacterium sp. EPa45, 1236609:Mycobacterium bohemicum DSM 44277, 1380386:Mycobacterium sp. URHB0044, 761804:Mycobacterium europaeum, 1797:Mycobacterium thermoresistibile, 948102:Mycobacterium franklinii, 1800:Mycobacterium chubuense, 1370121:Mycobacterium sp. UM_WWY, 1804:Mycobacterium gilvum, 1807:Mycobacterium obuense, 1810:Mycobacterium vaccae, 318425:Mycobacterium aromaticivorans, …	263909:Gordonia araii	Gordonia araii,263909	263909	species	root,cellular organisms,Bacteria,Terrabacteria group,Actinobacteria,Actinobacteria,Corynebacteriales,Gordoniaceae,Gordonia,Gordonia araii	644548:Gordonia neofelifaecis NRRL B-59395, 53427:Gordonia hirsuta, 410332:Gordonia malaquae, 1136941:Gordonia phthalatica, 173559:Gordonia sihwensis
RAxML_bestTree.OG_01584	1545728:Mycobacterium sp. EPa45, 37916:Mycobacterium chlorophenolicum, 1120797:Mycobacterium sp. 141, 515617:Mycobacterium tuberculosis T92, 1380386:Mycobacterium sp. URHB0044, 1198627:Mycobacterium abscessus subsp. massiliense str. GO 06, 141349:Mycobacterium lentiflavum, 1772287:Mycobacterium sp. GA-1199, 244292:Mycobacterium nebraskense, 146020:Mycobacterium brisbanense, 487514:Mycobacterium k…	47312:Tsukamurella pulmonis, 57704:Tsukamurella tyrosinosolvens, 105579:Tsukamurella pseudospumae, 2061:Tsukamurella paurometabola, 1151061:Tsukamurella sp. 1534	Tsukamurella, genus, 2060	2060	genus	root,cellular organisms,Bacteria,Terrabacteria group,Actinobacteria,Actinobacteria,Corynebacteriales,Tsukamurellaceae,Tsukamurella	639313:Hoyosella subflava, 443218:Hoyosella subflava DQS3-9A1
RAxML_bestTree.OG_01594	1545728:Mycobacterium sp. EPa45, 1370121:Mycobacterium sp. UM_WWY, 37916:Mycobacterium chlorophenolicum, 1380386:Mycobacterium sp. URHB0044, 141349:Mycobacterium lentiflavum, 1436723: uMycobacterium gastri Wayne, 525368:Mycobacterium parascrofulaceum ATCC BAA-614, 451644:Mycobacterium conceptionense, 1772287:Mycobacterium sp. GA-1199, 244292:Mycobacterium nebraskense, 1449048:Mycobacterium sp. UN…	745408:Rhodococcus sp. JVH1, 1587522:Rhodococcus sp. MEB064, 1827:Rhodococcus, 1828:Rhodococcus fascians, 1736319:Rhodococcus sp. Leaf278, 1793160:Rhodococcus sp. SC4, 1449068:Rhodococcus sp. UNC23MFCrub1.1, 1305835:Rhodococcus sp. JG-3, 1172184:Rhodococcus sp. 114MFTsu3.1, 1736210:Rhodococcus sp. Leaf7, 1268303:Rhodococcus sp. AW25M09, 44752:Rhodococcus wratislaviensis, 543736:Rhodococcus opacus…	Nocardiaceae, family, 85025	85025	family	root,cellular organisms,Bacteria,Terrabacteria group,Actinobacteria,Actinobacteria,Corynebacteriales,Nocardiaceae	84096:Gordonia alkanivorans, 2054:Gordonia bronchialis, 2055:Gordonia terrae, 175628:Gordonia paraffinivorans, 2061:Tsukamurella paurometabola, 1736349:Williamsia sp. Leaf354, 320799:Gordonia soli, 168480:Gordonia namibiensis, 337191:Gordonia sp. KTR9, 1313067:Williamsia sp. D3, 1089454:Gordonia terrae NBRC 100016, 1603258:Williamsia herbipolensis, 1435068:Gordonia sp. HS-NH1, 1316928:Gordonia te…
RAxML_bestTree.OG_01631	1545728:Mycobacterium sp. EPa45, 1370120:Mycobacterium sp. UM_WGJ, 1370121:Mycobacterium sp. UM_WWY, 37916:Mycobacterium chlorophenolicum, 1120797:Mycobacterium sp. 141, 515617:Mycobacterium tuberculosis T92, 1380386:Mycobacterium sp. URHB0044, 141349:Mycobacterium lentiflavum, 244292:Mycobacterium nebraskense, 1449060:Mycobacterium sp. UNCCL9, 487514:Mycobacterium kyorinense, 46351:Mycobacterium…	1522368:Modestobacter caceresii, 1736354:Geodermatophilus sp. Leaf369, 1736356:Modestobacter sp. Leaf380, 1861:Geodermatophilus obscurus, 526225:Geodermatophilus obscurus DSM 43160, 1380356:Blastococcus sp. URHD0036	Geodermatophilaceae, family, 85030	85030	family	root,cellular organisms,Bacteria,Terrabacteria group,Actinobacteria,Actinobacteria,Geodermatophilales,Geodermatophilaceae	1736562:Phycicoccus sp. Root563, 1736397:Phycicoccus sp. Soil748, 1736421:Phycicoccus sp. Root101
RAxML_bestTree.OG_01632	1545728:Mycobacterium sp. EPa45, 1370121:Mycobacterium sp. UM_WWY, 37916:Mycobacterium chlorophenolicum, 1120797:Mycobacterium sp. 141, 1380386:Mycobacterium sp. URHB0044, 141349:Mycobacterium lentiflavum, 451644:Mycobacterium conceptionense, 1772287:Mycobacterium sp. GA-1199, 244292:Mycobacterium nebraskense, 146020:Mycobacterium brisbanense, 487514:Mycobacterium kyorinense, 146018:Mycobacterium…	1760:Actinobacteria, 1121721:Gordonia kroppenstedtii, 1313067:Williamsia sp. D3	Actinobacteria, class, 1760	1760	class	root,cellular organisms,Bacteria,Terrabacteria group,Actinobacteria,Actinobacteria	286804:Segniliparus rugosus
RAxML_bestTree.OG_01655	1545728:Mycobacterium sp. EPa45, 1370120:Mycobacterium sp. UM_WGJ, 1370121:Mycobacterium sp. UM_WWY, 1001730:Mycobacterium abscessus 5S-0708, 37916:Mycobacterium chlorophenolicum, 1120797:Mycobacterium sp. 141, 515615:Mycobacterium tuberculosis 94_M4241A, 515616:Mycobacterium tuberculosis 02_1987, 1380386:Mycobacterium sp. URHB0044, 1436723: uMycobacterium gastri Wayne, 451644:Mycobacterium conce…	1380392:Nocardioides sp. URHA0020, 433660:Nocardioides halotolerans	Nocardioides, genus, 1839	1839	genus	root,cellular organisms,Bacteria,Terrabacteria group,Actinobacteria,Actinobacteria,Propionibacteriales,Nocardioidaceae,Nocardioides	182640:Kribbella flavida, 460086:Kribbella catacumbae
RAxML_bestTree.OG_01663	1545728:Mycobacterium sp. EPa45, 1370120:Mycobacterium sp. UM_WGJ, 1370121:Mycobacterium sp. UM_WWY, 1205677:Mycobacterium canettii CIPT 140070017, 37916:Mycobacterium chlorophenolicum, 1120797:Mycobacterium sp. 141, 1380386:Mycobacterium sp. URHB0044, 141349:Mycobacterium lentiflavum, 1436723: uMycobacterium gastri Wayne, 525368:Mycobacterium parascrofulaceum ATCC BAA-614, 451644:Mycobacterium c…	640132:Segniliparus rotundus DSM 44985, 286802:Segniliparus rotundus, 286804:Segniliparus rugosus	Segniliparus, genus, 286801	286801	genus	root,cellular organisms,Bacteria,Terrabacteria group,Actinobacteria,Actinobacteria,Corynebacteriales,Segniliparaceae,Segniliparus	639313:Hoyosella subflava, 359359:Smaragdicoccus niigatensis
RAxML_bestTree.OG_01669	1545728:Mycobacterium sp. EPa45, 1440774:Mycobacterium aromaticivorans JS19b1 = JCM 16368, 216594:Mycobacterium marinum M, 37916:Mycobacterium chlorophenolicum, 1120797:Mycobacterium sp. 141, 557599:Mycobacterium kansasii ATCC 12478, 1380386:Mycobacterium sp. URHB0044, 141349:Mycobacterium lentiflavum, 243243:Mycobacterium avium 104, 1436723: uMycobacterium gastri Wayne, 1772287:Mycobacterium sp.…	1323361:Rhodococcus defluvii, 1827:Rhodococcus, 1828:Rhodococcus fascians, 38312:Rhodococcus rhodnii, 1195242:Rhodococcus wratislaviensis IFP 2016, 1165867:Rhodococcus imtechensis RKJ300 = JCM 13270, 1449069:Rhodococcus sp. UNC363MFTsu5.1, 1268303:Rhodococcus sp. AW25M09, 44752:Rhodococcus wratislaviensis, 543736:Rhodococcus opacus PD630, 1564114:Rhodococcus sp. B7740, 262776:Rhodococcus imtechen…	Rhodococcus, genus, 1827	1827	genus	root,cellular organisms,Bacteria,Terrabacteria group,Actinobacteria,Actinobacteria,Corynebacteriales,Nocardiaceae,Rhodococcus	1169152:Nocardia sp. CNY236, 257281:Nocardia concava, 1736458:Nocardia sp. Root136, 1141647:Nocardia arizonensis, 1463824:Nocardia sp. NRRL WC-3656, 1817:Nocardia, 132249:Nocardia veterana, 1823:Nocardia otitidiscaviarum, 228006:Nocardia tenerifensis, 382504:Nocardia jinanensis, 1056816:Nocardia sp. BMG51109, 290231:Nocardia exalbida, 85688:Nocardia cerradoensis, 282685:Nocardia jiangxiensis, 259…
RAxML_bestTree.OG_01677	1545728:Mycobacterium sp. EPa45, 1160711:Mycobacterium avium subsp. hominissuis A5, 1370120:Mycobacterium sp. UM_WGJ, 1370121:Mycobacterium sp. UM_WWY, 37916:Mycobacterium chlorophenolicum, 1120797:Mycobacterium sp. 141, 515617:Mycobacterium tuberculosis T92, 1380386:Mycobacterium sp. URHB0044, 141349:Mycobacterium lentiflavum, 243243:Mycobacterium avium 104, 525368:Mycobacterium parascrofulaceum…	1301088:Rhodococcus sp. EsD8, 1830:Rhodococcus ruber, 103816:Rhodococcus pyridinivorans, 1435356:Rhodococcus pyridinivorans SB3094, 1170698:Rhodococcus sp. R1101, 1278076:Rhodococcus ruber BKS 20-38	Rhodococcus, genus, 1827	1827	genus	root,cellular organisms,Bacteria,Terrabacteria group,Actinobacteria,Actinobacteria,Corynebacteriales,Nocardiaceae,Rhodococcus	103808:Rhodococcus sp. AD45, 257281:Nocardia concava, 1736458:Nocardia sp. Root136, 1141647:Nocardia arizonensis, 1463824:Nocardia sp. NRRL WC-3656, 1736210:Rhodococcus sp. Leaf7, 257277:Nocardia aobensis, 132249:Nocardia veterana, 186196:Rhodococcus sp. DK17, 1817:Nocardia, 37919:Rhodococcus opacus, 1827:Rhodococcus, 1828:Rhodococcus fascians, 1829:Rhodococcus rhodochrous, 228006:Nocardia teneri…
RAxML_bestTree.OG_01679	1545728:Mycobacterium sp. EPa45, 1370120:Mycobacterium sp. UM_WGJ, 1370121:Mycobacterium sp. UM_WWY, 37916:Mycobacterium chlorophenolicum, 1120797:Mycobacterium sp. 141, 1380386:Mycobacterium sp. URHB0044, 141349:Mycobacterium lentiflavum, 525368:Mycobacterium parascrofulaceum ATCC BAA-614, 1772287:Mycobacterium sp. GA-1199, 244292:Mycobacterium nebraskense, 146020:Mycobacterium brisbanense, 4875…	443218:Hoyosella subflava DQS3-9A1	Hoyosella subflava DQS3-9A1,443218	443218	no rank	root,cellular organisms,Bacteria,Terrabacteria group,Actinobacteria,Actinobacteria,Corynebacteriales,Mycobacteriaceae,Hoyosella,Hoyosella subflava,Hoyosella subflava DQS3-9A1	84096:Gordonia alkanivorans, 2054:Gordonia bronchialis, 2055:Gordonia terrae, 1077975:Gordonia rubripertincta NBRC 101908, 175628:Gordonia paraffinivorans, 2061:Tsukamurella paurometabola, 1136941:Gordonia phthalatica, 168480:Gordonia namibiensis, 49185:Kineosporia aurantiaca, 321318:Dietzia cinnamea, 1027371:Gordonia alkanivorans NBRC 16433, 1089453:Gordonia sputi NBRC 100414, 1298863:Marmoricol…
RAxML_bestTree.OG_01682	1545728:Mycobacterium sp. EPa45, 1160711:Mycobacterium avium subsp. hominissuis A5, 1120797:Mycobacterium sp. 141, 1380386:Mycobacterium sp. URHB0044, 1001736:Mycobacterium abscessus 6G-0728-S, 1772287:Mycobacterium sp. GA-1199, 244292:Mycobacterium nebraskense, 1402966:Mycobacterium avium subsp. hominissuis 100, 487514:Mycobacterium kyorinense, 1245275:Mycobacterium tuberculosis FJ05194, 146018:…	630403:Tomitella biformata	Tomitella biformata,630403	630403	species	root,cellular organisms,Bacteria,Terrabacteria group,Actinobacteria,Actinobacteria,Corynebacteriales,unclassified Corynebacteriales,Tomitella,Tomitella biformata	103808:Rhodococcus sp. AD45, 257281:Nocardia concava, 450821:Rhodococcus sp. P14, 101510:Rhodococcus jostii RHA1, 103816:Rhodococcus pyridinivorans, 1170698:Rhodococcus sp. R1101, 1141647:Nocardia arizonensis, 1736210:Rhodococcus sp. Leaf7, 1817:Nocardia, 132249:Nocardia veterana, 1736319:Rhodococcus sp. Leaf278, 37919:Rhodococcus opacus, 1827:Rhodococcus, 1828:Rhodococcus fascians, 1829:Rhodococ…
RAxML_bestTree.OG_01687	1545728:Mycobacterium sp. EPa45, 1370120:Mycobacterium sp. UM_WGJ, 1370121:Mycobacterium sp. UM_WWY, 216594:Mycobacterium marinum M, 37916:Mycobacterium chlorophenolicum, 515616:Mycobacterium tuberculosis 02_1987, 1380386:Mycobacterium sp. URHB0044, 141349:Mycobacterium lentiflavum, 1436723: uMycobacterium gastri Wayne, 451644:Mycobacterium conceptionense, 1772287:Mycobacterium sp. GA-1199, 24429…	630403:Tomitella biformata, 381445:Amycolatopsis nigrescens, 28042:Saccharopolyspora rectivirgula, 1284240:Amycolatopsis decaplanina DSM 44594, 1069073:Amycolatopsis halophila, 1460371:Amycolatopsis lurida NRRL 2430, 414996:Actinopolyspora erythraea, 1292037:Amycolatopsis vancoresmycina DSM 44592, 37925:Thermocrispum agreste, 37926:Thermocrispum municipale, 211114:Allokutzneria albata, 1463846:St…	Actinobacteria, class, 1760	1760	class	root,cellular organisms,Bacteria,Terrabacteria group,Actinobacteria,Actinobacteria	84096:Gordonia alkanivorans, 2053:Gordonia, 2054:Gordonia bronchialis, 2055:Gordonia terrae, 103816:Rhodococcus pyridinivorans, 1170698:Rhodococcus sp. R1101, 1807499:Rhodococcus sp. LB1, 175628:Gordonia paraffinivorans, 83341:Gordonia rhizosphera, 1136941:Gordonia phthalatica, 320799:Gordonia soli, 168480:Gordonia namibiensis, 1121721:Gordonia kroppenstedtii, 1827:Rhodococcus, 1829:Rhodococcus r…
RAxML_bestTree.OG_01711	1545728:Mycobacterium sp. EPa45, 1247747:Mycobacterium avium subsp. paratuberculosis S5, 1370118:Mycobacterium sp. UM_RHS, 1370120:Mycobacterium sp. UM_WGJ, 1370121:Mycobacterium sp. UM_WWY, 1335321:Mycobacterium sp. MAC_011194_8550, 37916:Mycobacterium chlorophenolicum, 1120797:Mycobacterium sp. 141, 1380386:Mycobacterium sp. URHB0044, 141349:Mycobacterium lentiflavum, 451644:Mycobacterium conce…	286802:Segniliparus rotundus, 286804:Segniliparus rugosus	Segniliparus, genus, 286801	286801	genus	root,cellular organisms,Bacteria,Terrabacteria group,Actinobacteria,Actinobacteria,Corynebacteriales,Segniliparaceae,Segniliparus	1463824:Nocardia sp. NRRL WC-3656, 37919:Rhodococcus opacus, 1736232:Arthrobacter sp. Leaf69, 218158:Arthrobacter sp. I3, 1056816:Nocardia sp. BMG51109, 282685:Nocardia jiangxiensis, 1338436:Sinomonas humi, 1736271:Arthrobacter sp. Leaf137, 1449044:Arthrobacter sp. UNC362MFTsu5.1, 290399:Arthrobacter sp. FB24, 361575:Pseudarthrobacter phenanthrenivorans, 1449069:Rhodococcus sp. UNC363MFTsu5.1, 17…
RAxML_bestTree.OG_01718	1545728:Mycobacterium sp. EPa45, 1160711:Mycobacterium avium subsp. hominissuis A5, 1160712:Mycobacterium avium subsp. hominissuis 3388, 1370121:Mycobacterium sp. UM_WWY, 37916:Mycobacterium chlorophenolicum, 1120797:Mycobacterium sp. 141, 1380386:Mycobacterium sp. URHB0044, 141349:Mycobacterium lentiflavum, 1436723: uMycobacterium gastri Wayne, 1772287:Mycobacterium sp. GA-1199, 244292:Mycobacte…	1292020:Dietzia sp. UCD-THP, 665550:Dietzia alimentaria, 321318:Dietzia cinnamea	Dietzia, genus, 37914	37914	genus	root,cellular organisms,Bacteria,Terrabacteria group,Actinobacteria,Actinobacteria,Corynebacteriales,Dietziaceae,Dietzia	2054:Gordonia bronchialis, 2055:Gordonia terrae, 175628:Gordonia paraffinivorans, 2061:Tsukamurella paurometabola, 1463824:Nocardia sp. NRRL WC-3656, 376351:Gordonia shandongensis, 168480:Gordonia namibiensis, 382504:Nocardia jinanensis, 1056816:Nocardia sp. BMG51109, 85043:Williamsia, 1429046:Rhodococcus rhodochrous ATCC 21198, 525370:Rhodococcus hoagii ATCC 33707, 282685:Nocardia jiangxiensis, …
RAxML_bestTree.OG_01719	1545728:Mycobacterium sp. EPa45, 1247747:Mycobacterium avium subsp. paratuberculosis S5, 1370120:Mycobacterium sp. UM_WGJ, 1370121:Mycobacterium sp. UM_WWY, 37916:Mycobacterium chlorophenolicum, 1120797:Mycobacterium sp. 141, 1791:Mycobacterium aurum, 1380386:Mycobacterium sp. URHB0044, 141349:Mycobacterium lentiflavum, 451644:Mycobacterium conceptionense, 1772287:Mycobacterium sp. GA-1199, 24429…	1827:Rhodococcus, 1828:Rhodococcus fascians, 1449068:Rhodococcus sp. UNC23MFCrub1.1, 1268303:Rhodococcus sp. AW25M09, 443218:Hoyosella subflava DQS3-9A1, 1150676:Rhodococcus sp. 29MFTsu3.1, 1736319:Rhodococcus sp. Leaf278, 359359:Smaragdicoccus niigatensis	Corynebacteriales, order, 85007	85007	order	root,cellular organisms,Bacteria,Terrabacteria group,Actinobacteria,Actinobacteria,Corynebacteriales	556548:Corynebacterium freiburgense, 2053:Gordonia, 2054:Gordonia bronchialis, 2055:Gordonia terrae, 571915:Corynebacterium mustelae, 175628:Gordonia paraffinivorans, 2061:Tsukamurella paurometabola, 649754:Corynebacterium ammoniagenes DSM 20306, 1223514:Corynebacterium humireducens, 376351:Gordonia shandongensis, 168480:Gordonia namibiensis, 65058:Corynebacterium ulcerans, 85027:unclassified Cor…
RAxML_bestTree.OG_01723	1545728:Mycobacterium sp. EPa45, 1370120:Mycobacterium sp. UM_WGJ, 1370121:Mycobacterium sp. UM_WWY, 1335321:Mycobacterium sp. MAC_011194_8550, 37916:Mycobacterium chlorophenolicum, 1120797:Mycobacterium sp. 141, 1380386:Mycobacterium sp. URHB0044, 141349:Mycobacterium lentiflavum, 451644:Mycobacterium conceptionense, 1772287:Mycobacterium sp. GA-1199, 244292:Mycobacterium nebraskense, 1449060:My…	359359:Smaragdicoccus niigatensis	Smaragdicoccus niigatensis,359359	359359	species	root,cellular organisms,Bacteria,Terrabacteria group,Actinobacteria,Actinobacteria,Corynebacteriales,Nocardiaceae,Smaragdicoccus,Smaragdicoccus niigatensis	630403:Tomitella biformata
RAxML_bestTree.OG_01733	1545728:Mycobacterium sp. EPa45, 1370120:Mycobacterium sp. UM_WGJ, 1370121:Mycobacterium sp. UM_WWY, 37916:Mycobacterium chlorophenolicum, 1120797:Mycobacterium sp. 141, 1380386:Mycobacterium sp. URHB0044, 1772287:Mycobacterium sp. GA-1199, 244292:Mycobacterium nebraskense, 1449048:Mycobacterium sp. UNC280MFTsu5.1, 1449060:Mycobacterium sp. UNCCL9, 487514:Mycobacterium kyorinense, 46351:Mycobacte…	260936:Rhodococcus sp. RD6.2, 300028:Rhodococcus triatomae	Rhodococcus, genus, 1827	1827	genus	root,cellular organisms,Bacteria,Terrabacteria group,Actinobacteria,Actinobacteria,Corynebacteriales,Nocardiaceae,Rhodococcus	1847:Pseudonocardia
RAxML_bestTree.OG_01737	1545728:Mycobacterium sp. EPa45, 1370120:Mycobacterium sp. UM_WGJ, 37916:Mycobacterium chlorophenolicum, 1380386:Mycobacterium sp. URHB0044, 141349:Mycobacterium lentiflavum, 1772287:Mycobacterium sp. GA-1199, 244292:Mycobacterium nebraskense, 1449048:Mycobacterium sp. UNC280MFTsu5.1, 1449060:Mycobacterium sp. UNCCL9, 487514:Mycobacterium kyorinense, 46351:Mycobacterium hassiacum, 146018:Mycobact…	219314:Aeromicrobium marinum, 1229203:actinobacterium LLX17	Actinobacteria, class, 1760	1760	class	root,cellular organisms,Bacteria,Terrabacteria group,Actinobacteria,Actinobacteria	746032:Mobilicoccus pelagius, 1522310:Mobilicoccus massiliensis, 1089455:Mobilicoccus pelagius NBRC 104925
RAxML_bestTree.OG_01741	1370120:Mycobacterium sp. UM_WGJ, 37916:Mycobacterium chlorophenolicum, 1120797:Mycobacterium sp. 141, 515617:Mycobacterium tuberculosis T92, 141349:Mycobacterium lentiflavum, 243243:Mycobacterium avium 104, 1772287:Mycobacterium sp. GA-1199, 244292:Mycobacterium nebraskense, 1449048:Mycobacterium sp. UNC280MFTsu5.1, 487514:Mycobacterium kyorinense, 146018:Mycobacterium neworleansense, 33894:Myco…	910954:Dietzia cinnamea P4, 630403:Tomitella biformata, 1292020:Dietzia sp. UCD-THP, 665550:Dietzia alimentaria, 321318:Dietzia cinnamea	Corynebacteriales, order, 85007	85007	order	root,cellular organisms,Bacteria,Terrabacteria group,Actinobacteria,Actinobacteria,Corynebacteriales	1760:Actinobacteria, 84096:Gordonia alkanivorans, 249058:Gordonia otitidis, 1414651:Gordonia sp. SGD-V-85, 263909:Gordonia araii, 337191:Gordonia sp. KTR9, 1313067:Williamsia sp. D3, 175628:Gordonia paraffinivorans, 47312:Tsukamurella pulmonis, 1241906:Gordonia sp. NB4-1Y, 36821:Gordonia amarae, 36822:Gordonia rubripertincta, 168480:Gordonia namibiensis, 1172185:Nocardia sp. 348MFTsu5.1, 89051:Go…
RAxML_bestTree.OG_01753	1236609:Mycobacterium bohemicum DSM 44277, 362242:Mycobacterium ulcerans Agy99, 1299327:Mycobacterium kansasii 732, 761804:Mycobacterium europaeum, 1800:Mycobacterium chubuense, 1802:Mycobacterium farcinogenes, 1804:Mycobacterium gilvum, 1299330:Mycobacterium avium subsp. avium 2285 (R), 1324269:Mycobacterium sp. TKK-01-0059, 1810:Mycobacterium vaccae, 1772277:Mycobacterium sp. IS-3022, 1772283:M…	105579:Tsukamurella pseudospumae, 2045:Pimelobacter simplex, 1449070:Nocardioides sp. UNC345MFTsu5.1, 1839:Nocardioides	Actinobacteria, class, 1760	1760	class	root,cellular organisms,Bacteria,Terrabacteria group,Actinobacteria,Actinobacteria	54010:Pseudonocardia asaccharolytica
RAxML_bestTree.OG_01794	1545728:Mycobacterium sp. EPa45, 1370118:Mycobacterium sp. UM_RHS, 1370120:Mycobacterium sp. UM_WGJ, 1370121:Mycobacterium sp. UM_WWY, 37916:Mycobacterium chlorophenolicum, 1380386:Mycobacterium sp. URHB0044, 141349:Mycobacterium lentiflavum, 1772287:Mycobacterium sp. GA-1199, 244292:Mycobacterium nebraskense, 1449048:Mycobacterium sp. UNC280MFTsu5.1, 487514:Mycobacterium kyorinense, 46351:Mycoba…	191292:Rhodococcus aetherivorans	Rhodococcus aetherivorans,191292	191292	species	root,cellular organisms,Bacteria,Terrabacteria group,Actinobacteria,Actinobacteria,Corynebacteriales,Nocardiaceae,Rhodococcus,Rhodococcus aetherivorans	103808:Rhodococcus sp. AD45, 257281:Nocardia concava, 450821:Rhodococcus sp. P14, 103816:Rhodococcus pyridinivorans, 1170698:Rhodococcus sp. R1101, 1807499:Rhodococcus sp. LB1, 262776:Rhodococcus imtechensis, 1463824:Nocardia sp. NRRL WC-3656, 1133849:Nocardia brasiliensis ATCC 700358, 132249:Nocardia veterana, 37919:Rhodococcus opacus, 935199:Rhodococcus sp. p52, 1827:Rhodococcus, 1829:Rhodococc…
RAxML_bestTree.OG_01796	1545728:Mycobacterium sp. EPa45, 1795:Mycobacterium neoaurum, 1797:Mycobacterium thermoresistibile, 228230:Mycobacterium canariasense, 1150599:Mycobacterium phlei RIVM601174, 1800:Mycobacterium chubuense, 98668:Mycobacterium septicum, 1802:Mycobacterium farcinogenes, 1804:Mycobacterium gilvum, 1807:Mycobacterium obuense, 75922:Mycobacterium tusciae, 37916:Mycobacterium chlorophenolicum, 1120797:M…	1249481:Brachybacterium muris UCD-AY4, 219301:Brachybacterium muris	Brachybacterium muris, species, 219301	219301	species	root,cellular organisms,Bacteria,Terrabacteria group,Actinobacteria,Actinobacteria,Micrococcales,Dermabacteraceae,Brachybacterium,Brachybacterium muris	84292:Microbacterium chocolatum, 1736209:Sanguibacter sp. Leaf3, 2033:Microbacterium testaceum, 60920:Sanguibacter keddieii, 33882:Microbacterium, 1344956:Microbacterium sp. TS-1, 366586:Ruania albidiflava
RAxML_bestTree.OG_01804	1545728:Mycobacterium sp. EPa45, 1370120:Mycobacterium sp. UM_WGJ, 1370121:Mycobacterium sp. UM_WWY, 37916:Mycobacterium chlorophenolicum, 1120797:Mycobacterium sp. 141, 557599:Mycobacterium kansasii ATCC 12478, 1380386:Mycobacterium sp. URHB0044, 141349:Mycobacterium lentiflavum, 525368:Mycobacterium parascrofulaceum ATCC BAA-614, 1772287:Mycobacterium sp. GA-1199, 244292:Mycobacterium nebrasken…	639313:Hoyosella subflava, 286802:Segniliparus rotundus, 286804:Segniliparus rugosus, 443218:Hoyosella subflava DQS3-9A1	Corynebacteriales, order, 85007	85007	order	root,cellular organisms,Bacteria,Terrabacteria group,Actinobacteria,Actinobacteria,Corynebacteriales	84096:Gordonia alkanivorans, 2055:Gordonia terrae, 1075090:Gordonia amarae NBRC 15530, 945692:Gordonia neofelifaecis, 1736349:Williamsia sp. Leaf354, 376351:Gordonia shandongensis, 168480:Gordonia namibiensis, 1423140:Gordonia alkanivorans CGMCC 6845, 1073574:Gordonia araii NBRC 100433, 337191:Gordonia sp. KTR9, 1313067:Williamsia sp. D3, 1089453:Gordonia sputi NBRC 100414, 53427:Gordonia hirsuta…
RAxML_bestTree.OG_01809	1545728:Mycobacterium sp. EPa45, 1370120:Mycobacterium sp. UM_WGJ, 216594:Mycobacterium marinum M, 1120797:Mycobacterium sp. 141, 1380386:Mycobacterium sp. URHB0044, 141349:Mycobacterium lentiflavum, 243243:Mycobacterium avium 104, 1772287:Mycobacterium sp. GA-1199, 244292:Mycobacterium nebraskense, 33892:Mycobacterium bovis BCG, 487514:Mycobacterium kyorinense, 46351:Mycobacterium hassiacum, 487…	630403:Tomitella biformata	Tomitella biformata,630403	630403	species	root,cellular organisms,Bacteria,Terrabacteria group,Actinobacteria,Actinobacteria,Corynebacteriales,unclassified Corynebacteriales,Tomitella,Tomitella biformata	257281:Nocardia concava, 101510:Rhodococcus jostii RHA1, 103816:Rhodococcus pyridinivorans, 1170698:Rhodococcus sp. R1101, 713612:Rhodococcus sp. Chr-9, 1141647:Nocardia arizonensis, 1463824:Nocardia sp. NRRL WC-3656, 257277:Nocardia aobensis, 132249:Nocardia veterana, 1564114:Rhodococcus sp. B7740, 1817:Nocardia, 37919:Rhodococcus opacus, 1827:Rhodococcus, 1828:Rhodococcus fascians, 1829:Rhodoco…
RAxML_bestTree.OG_01821	1545728:Mycobacterium sp. EPa45, 1440774:Mycobacterium aromaticivorans JS19b1 = JCM 16368, 1370120:Mycobacterium sp. UM_WGJ, 1370121:Mycobacterium sp. UM_WWY, 1001730:Mycobacterium abscessus 5S-0708, 37916:Mycobacterium chlorophenolicum, 1120797:Mycobacterium sp. 141, 515615:Mycobacterium tuberculosis 94_M4241A, 1380386:Mycobacterium sp. URHB0044, 141349:Mycobacterium lentiflavum, 1772287:Mycobac…	84096:Gordonia alkanivorans, 168480:Gordonia namibiensis, 1414651:Gordonia sp. SGD-V-85, 644548:Gordonia neofelifaecis NRRL B-59395, 2054:Gordonia bronchialis, 2055:Gordonia terrae, 1112204:Gordonia polyisoprenivorans VH2, 337191:Gordonia sp. KTR9, 175628:Gordonia paraffinivorans, 84595:Gordonia polyisoprenivorans, 36822:Gordonia rubripertincta, 173559:Gordonia sihwensis, 1208314:Gordonia namibie…	Gordonia, genus, 2053	2053	genus	root,cellular organisms,Bacteria,Terrabacteria group,Actinobacteria,Actinobacteria,Corynebacteriales,Gordoniaceae,Gordonia	103808:Rhodococcus sp. AD45, 257281:Nocardia concava, 101510:Rhodococcus jostii RHA1, 1736458:Nocardia sp. Root136, 1141647:Nocardia arizonensis, 1463824:Nocardia sp. NRRL WC-3656, 1141657:Nocardia vulneris, 186196:Rhodococcus sp. DK17, 132249:Nocardia veterana, 1823:Nocardia otitidiscaviarum, 1827:Rhodococcus, 1828:Rhodococcus fascians, 1829:Rhodococcus rhodochrous, 228006:Nocardia tenerifensis,…
RAxML_bestTree.OG_01833	1545728:Mycobacterium sp. EPa45, 1370121:Mycobacterium sp. UM_WWY, 1335321:Mycobacterium sp. MAC_011194_8550, 37916:Mycobacterium chlorophenolicum, 1120797:Mycobacterium sp. 141, 1380386:Mycobacterium sp. URHB0044, 141349:Mycobacterium lentiflavum, 525368:Mycobacterium parascrofulaceum ATCC BAA-614, 451644:Mycobacterium conceptionense, 244292:Mycobacterium nebraskense, 1138871:Mycobacterium yongo…	286802:Segniliparus rotundus, 286804:Segniliparus rugosus	Segniliparus, genus, 286801	286801	genus	root,cellular organisms,Bacteria,Terrabacteria group,Actinobacteria,Actinobacteria,Corynebacteriales,Segniliparaceae,Segniliparus	1760:Actinobacteria, 630403:Tomitella biformata, 713604:Amycolatopsis mediterranei S699, 1313067:Williamsia sp. D3, 33910:Amycolatopsis mediterranei, 1172185:Nocardia sp. 348MFTsu5.1, 208443:Amycolatopsis balhimycina
RAxML_bestTree.OG_01840	1545728:Mycobacterium sp. EPa45, 1440774:Mycobacterium aromaticivorans JS19b1 = JCM 16368, 1370121:Mycobacterium sp. UM_WWY, 1205677:Mycobacterium canettii CIPT 140070017, 37916:Mycobacterium chlorophenolicum, 1120797:Mycobacterium sp. 141, 515617:Mycobacterium tuberculosis T92, 1380386:Mycobacterium sp. URHB0044, 141349:Mycobacterium lentiflavum, 243243:Mycobacterium avium 104, 1400895:Mycobacte…	286802:Segniliparus rotundus, 286804:Segniliparus rugosus	Segniliparus, genus, 286801	286801	genus	root,cellular organisms,Bacteria,Terrabacteria group,Actinobacteria,Actinobacteria,Corynebacteriales,Segniliparaceae,Segniliparus	1752066:Rhodococcus sp. KB6, 2054:Gordonia bronchialis, 2055:Gordonia terrae, 175628:Gordonia paraffinivorans, 2061:Tsukamurella paurometabola, 1463824:Nocardia sp. NRRL WC-3656, 1736210:Rhodococcus sp. Leaf7, 37915:Dietzia maris, 376351:Gordonia shandongensis, 168480:Gordonia namibiensis, 85027:unclassified Corynebacteriales (miscellaneous), 382504:Nocardia jinanensis, 1056816:Nocardia sp. BMG51…
RAxML_bestTree.OG_01849	1545728:Mycobacterium sp. EPa45, 1370120:Mycobacterium sp. UM_WGJ, 1370121:Mycobacterium sp. UM_WWY, 37916:Mycobacterium chlorophenolicum, 1120797:Mycobacterium sp. 141, 1380386:Mycobacterium sp. URHB0044, 141349:Mycobacterium lentiflavum, 1772287:Mycobacterium sp. GA-1199, 244292:Mycobacterium nebraskense, 146020:Mycobacterium brisbanense, 487514:Mycobacterium kyorinense, 46351:Mycobacterium has…	665550:Dietzia alimentaria	Dietzia alimentaria,665550	665550	species	root,cellular organisms,Bacteria,Terrabacteria group,Actinobacteria,Actinobacteria,Corynebacteriales,Dietziaceae,Dietzia,Dietzia alimentaria	84480:Amycolatopsis thermoflava, 556548:Corynebacterium freiburgense, 2053:Gordonia, 2054:Gordonia bronchialis, 2055:Gordonia terrae, 571915:Corynebacterium mustelae, 175628:Gordonia paraffinivorans, 2061:Tsukamurella paurometabola, 1463824:Nocardia sp. NRRL WC-3656, 1069073:Amycolatopsis halophila, 698969:Corynebacterium diphtheriae HC03, 1450521:Corynebacterium diphtheriae bv. gravis str. ISS 4…
RAxML_bestTree.OG_01886	1545728:Mycobacterium sp. EPa45, 1440774:Mycobacterium aromaticivorans JS19b1 = JCM 16368, 1370120:Mycobacterium sp. UM_WGJ, 1370121:Mycobacterium sp. UM_WWY, 1205677:Mycobacterium canettii CIPT 140070017, 1078020:Mycobacterium thermoresistibile ATCC 19527, 37916:Mycobacterium chlorophenolicum, 1120797:Mycobacterium sp. 141, 1380386:Mycobacterium sp. URHB0044, 141349:Mycobacterium lentiflavum, 52…	1292020:Dietzia sp. UCD-THP, 665550:Dietzia alimentaria, 321318:Dietzia cinnamea	Dietzia, genus, 37914	37914	genus	root,cellular organisms,Bacteria,Terrabacteria group,Actinobacteria,Actinobacteria,Corynebacteriales,Dietziaceae,Dietzia	334542:Rhodococcus qingshengii, 257281:Nocardia concava, 630403:Tomitella biformata, 450821:Rhodococcus sp. P14, 101510:Rhodococcus jostii RHA1, 103816:Rhodococcus pyridinivorans, 1170698:Rhodococcus sp. R1101, 713612:Rhodococcus sp. Chr-9, 1587522:Rhodococcus sp. MEB064, 262776:Rhodococcus imtechensis, 1463824:Nocardia sp. NRRL WC-3656, 1736210:Rhodococcus sp. Leaf7, 257277:Nocardia aobensis, 11…
RAxML_bestTree.OG_01904	1545728:Mycobacterium sp. EPa45, 1440774:Mycobacterium aromaticivorans JS19b1 = JCM 16368, 1160711:Mycobacterium avium subsp. hominissuis A5, 1160712:Mycobacterium avium subsp. hominissuis 3388, 1335321:Mycobacterium sp. MAC_011194_8550, 37916:Mycobacterium chlorophenolicum, 1120797:Mycobacterium sp. 141, 1380386:Mycobacterium sp. URHB0044, 141349:Mycobacterium lentiflavum, 243243:Mycobacterium a…	1151061:Tsukamurella sp. 1534	Tsukamurella sp. 1534,1151061	1151061	species	root,cellular organisms,Bacteria,Terrabacteria group,Actinobacteria,Actinobacteria,Corynebacteriales,Tsukamurellaceae,Tsukamurella,Tsukamurella sp. 1534	334542:Rhodococcus qingshengii, 257281:Nocardia concava, 1752066:Rhodococcus sp. KB6, 1305835:Rhodococcus sp. JG-3, 103816:Rhodococcus pyridinivorans, 1170698:Rhodococcus sp. R1101, 1807499:Rhodococcus sp. LB1, 1141647:Nocardia arizonensis, 1463824:Nocardia sp. NRRL WC-3656, 1736210:Rhodococcus sp. Leaf7, 290231:Nocardia exalbida, 1133849:Nocardia brasiliensis ATCC 700358, 1564114:Rhodococcus sp.…
RAxML_bestTree.OG_01968	1545728:Mycobacterium sp. EPa45, 1370121:Mycobacterium sp. UM_WWY, 37916:Mycobacterium chlorophenolicum, 1120797:Mycobacterium sp. 141, 1380386:Mycobacterium sp. URHB0044, 141349:Mycobacterium lentiflavum, 1772287:Mycobacterium sp. GA-1199, 244292:Mycobacterium nebraskense, 1138871:Mycobacterium yongonense 05-1390, 1449060:Mycobacterium sp. UNCCL9, 487514:Mycobacterium kyorinense, 46351:Mycobacte…	630403:Tomitella biformata	Tomitella biformata,630403	630403	species	root,cellular organisms,Bacteria,Terrabacteria group,Actinobacteria,Actinobacteria,Corynebacteriales,unclassified Corynebacteriales,Tomitella,Tomitella biformata	103808:Rhodococcus sp. AD45, 257281:Nocardia concava, 103816:Rhodococcus pyridinivorans, 1736458:Nocardia sp. Root136, 1141647:Nocardia arizonensis, 1463824:Nocardia sp. NRRL WC-3656, 1736210:Rhodococcus sp. Leaf7, 1141657:Nocardia vulneris, 132249:Nocardia veterana, 37919:Rhodococcus opacus, 1827:Rhodococcus, 1828:Rhodococcus fascians, 1829:Rhodococcus rhodochrous, 228006:Nocardia tenerifensis, …
RAxML_bestTree.OG_01970	1545728:Mycobacterium sp. EPa45, 1370120:Mycobacterium sp. UM_WGJ, 1370121:Mycobacterium sp. UM_WWY, 37916:Mycobacterium chlorophenolicum, 1120797:Mycobacterium sp. 141, 515617:Mycobacterium tuberculosis T92, 1380386:Mycobacterium sp. URHB0044, 141349:Mycobacterium lentiflavum, 1772287:Mycobacterium sp. GA-1199, 244292:Mycobacterium nebraskense, 1449048:Mycobacterium sp. UNC280MFTsu5.1, 487514:My…	1172184:Rhodococcus sp. 114MFTsu3.1, 1150676:Rhodococcus sp. 29MFTsu3.1, 1828:Rhodococcus fascians, 1449068:Rhodococcus sp. UNC23MFCrub1.1	Rhodococcus, genus, 1827	1827	genus	root,cellular organisms,Bacteria,Terrabacteria group,Actinobacteria,Actinobacteria,Corynebacteriales,Nocardiaceae,Rhodococcus	1760:Actinobacteria, 321318:Dietzia cinnamea, 2055:Gordonia terrae, 1833:Rhodococcus erythropolis, 1313067:Williamsia sp. D3, 334542:Rhodococcus qingshengii, 1172185:Nocardia sp. 348MFTsu5.1
RAxML_bestTree.OG_01971	480418:Mycobacterium lepromatosis, 1441925:Mycobacterium tuberculosis INS_MDR, 1769:Mycobacterium leprae, 1131442:Mycobacterium marinum E11, 1773:Mycobacterium tuberculosis, 342002:Mycobacterium arupense, 53462:Mycobacterium mageritense, 110505:Mycobacterium heckeshornense, 1789:Mycobacterium xenopi, 29311:Mycobacterium haemophilum	414996:Actinopolyspora erythraea	Actinopolyspora erythraea,414996	414996	species	root,cellular organisms,Bacteria,Terrabacteria group,Actinobacteria,Actinobacteria,Actinopolysporales,Actinopolysporaceae,Actinopolyspora,Actinopolyspora erythraea	38305:Corynebacterium vitaeruminis, 89154:Corynebacterium terpenotabidum, 571915:Corynebacterium mustelae, 1078764:Corynebacterium sp. HFH0082, 38289:Corynebacterium jeikeium, 1032851:Corynebacterium nuruki, 1716:Corynebacterium, 161879:Corynebacterium kroppenstedtii, 43768:Corynebacterium matruchotii, 1404244:Corynebacterium glyciniphilum, 1231000:Corynebacterium lactis, 1727:Corynebacterium var…
RAxML_bestTree.OG_01981	1795:Mycobacterium neoaurum, 1299333:Mycobacterium xenopi 3993, 228230:Mycobacterium canariasense, 98668:Mycobacterium septicum, 1802:Mycobacterium farcinogenes, 1448460:Mycobacterium tuberculosis TKK_03_0159, 146020:Mycobacterium brisbanense, 75922:Mycobacterium tusciae, 339268:Mycobacterium colombiense, 1120797:Mycobacterium sp. 141, 212767:Mycobacterium sp. JS623, 35617:Mycobacterium indicus p…	249058:Gordonia otitidis, 2054:Gordonia bronchialis, 83341:Gordonia rhizosphera, 1241906:Gordonia sp. NB4-1Y, 84595:Gordonia polyisoprenivorans, 36820:Gordonia aichiensis, 36823:Gordonia sputi, 1077976:Gordonia polyisoprenivorans NBRC 16320 = JCM 10675, 122202:Gordonia jacobaea, 89051:Gordonia desulfuricans	Gordonia, genus, 2053	2053	genus	root,cellular organisms,Bacteria,Terrabacteria group,Actinobacteria,Actinobacteria,Corynebacteriales,Gordoniaceae,Gordonia	630403:Tomitella biformata, 644548:Gordonia neofelifaecis NRRL B-59395, 1136941:Gordonia phthalatica, 1437876:Gordonia sp. QH-12, 173559:Gordonia sihwensis, 263908:Gordonia effusa, 376351:Gordonia shandongensis
RAxML_bestTree.OG_01990	362242:Mycobacterium ulcerans Agy99, 1299332:Mycobacterium ulcerans str. Harvey, 228230:Mycobacterium canariasense, 1370120:Mycobacterium sp. UM_WGJ, 1736457:Mycobacterium sp. Root135, 46351:Mycobacterium hassiacum, 512402:Mycobacterium heraklionense, 261524:Mycobacterium liflandii, 1172186:Mycobacterium sp. 360MFTsu5.1, 212767:Mycobacterium sp. JS623, 459424:Mycobacterium liflandii 128FXT, 13803…	286804:Segniliparus rugosus	Segniliparus rugosus,286804	286804	species	root,cellular organisms,Bacteria,Terrabacteria group,Actinobacteria,Actinobacteria,Corynebacteriales,Segniliparaceae,Segniliparus,Segniliparus rugosus	2053:Gordonia, 2054:Gordonia bronchialis, 2055:Gordonia terrae, 175628:Gordonia paraffinivorans, 1463824:Nocardia sp. NRRL WC-3656, 1069073:Amycolatopsis halophila, 37919:Rhodococcus opacus, 168480:Gordonia namibiensis, 37925:Thermocrispum agreste, 37926:Thermocrispum municipale, 1165867:Rhodococcus imtechensis RKJ300 = JCM 13270, 1056816:Nocardia sp. BMG51109, 208441:Amycolatopsis decaplanina, 2…
RAxML_bestTree.OG_02000	1545728:Mycobacterium sp. EPa45, 1160711:Mycobacterium avium subsp. hominissuis A5, 1370120:Mycobacterium sp. UM_WGJ, 1370121:Mycobacterium sp. UM_WWY, 37916:Mycobacterium chlorophenolicum, 710685:Mycobacterium rhodesiae NBB3, 1380386:Mycobacterium sp. URHB0044, 525368:Mycobacterium parascrofulaceum ATCC BAA-614, 1772287:Mycobacterium sp. GA-1199, 244292:Mycobacterium nebraskense, 1400930:Mycobac…	1380392:Nocardioides sp. URHA0020, 433660:Nocardioides halotolerans	Nocardioides, genus, 1839	1839	genus	root,cellular organisms,Bacteria,Terrabacteria group,Actinobacteria,Actinobacteria,Propionibacteriales,Nocardioidaceae,Nocardioides	182640:Kribbella flavida, 460086:Kribbella catacumbae
RAxML_bestTree.OG_02034	1545728:Mycobacterium sp. EPa45, 1370121:Mycobacterium sp. UM_WWY, 1335322:Mycobacterium sp. MAC_080597_8934, 37916:Mycobacterium chlorophenolicum, 1380386:Mycobacterium sp. URHB0044, 1245787:Mycobacterium tuberculosis GuangZ0019, 141349:Mycobacterium lentiflavum, 451644:Mycobacterium conceptionense, 1772287:Mycobacterium sp. GA-1199, 1400897:Mycobacterium tuberculosis KT-0045, 244292:Mycobacteri…	1172184:Rhodococcus sp. 114MFTsu3.1, 1150676:Rhodococcus sp. 29MFTsu3.1, 1828:Rhodococcus fascians	Rhodococcus, genus, 1827	1827	genus	root,cellular organisms,Bacteria,Terrabacteria group,Actinobacteria,Actinobacteria,Corynebacteriales,Nocardiaceae,Rhodococcus	359359:Smaragdicoccus niigatensis
RAxML_bestTree.OG_02047	1545728:Mycobacterium sp. EPa45, 1370120:Mycobacterium sp. UM_WGJ, 1370121:Mycobacterium sp. UM_WWY, 1335322:Mycobacterium sp. MAC_080597_8934, 37916:Mycobacterium chlorophenolicum, 1120797:Mycobacterium sp. 141, 515617:Mycobacterium tuberculosis T92, 1380386:Mycobacterium sp. URHB0044, 141349:Mycobacterium lentiflavum, 525368:Mycobacterium parascrofulaceum ATCC BAA-614, 451644:Mycobacterium conc…	57704:Tsukamurella tyrosinosolvens, 105579:Tsukamurella pseudospumae, 2061:Tsukamurella paurometabola, 47312:Tsukamurella pulmonis, 443218:Hoyosella subflava DQS3-9A1, 1151061:Tsukamurella sp. 1534	Corynebacteriales, order, 85007	85007	order	root,cellular organisms,Bacteria,Terrabacteria group,Actinobacteria,Actinobacteria,Corynebacteriales	1169152:Nocardia sp. CNY236, 257281:Nocardia concava, 1752066:Rhodococcus sp. KB6, 630403:Tomitella biformata, 450821:Rhodococcus sp. P14, 101510:Rhodococcus jostii RHA1, 103816:Rhodococcus pyridinivorans, 1170698:Rhodococcus sp. R1101, 1807499:Rhodococcus sp. LB1, 713612:Rhodococcus sp. Chr-9, 1463824:Nocardia sp. NRRL WC-3656, 1736210:Rhodococcus sp. Leaf7, 290231:Nocardia exalbida, 186196:Rhod…
RAxML_bestTree.OG_02048	1545728:Mycobacterium sp. EPa45, 1247747:Mycobacterium avium subsp. paratuberculosis S5, 1160712:Mycobacterium avium subsp. hominissuis 3388, 37916:Mycobacterium chlorophenolicum, 515617:Mycobacterium tuberculosis T92, 1380386:Mycobacterium sp. URHB0044, 141349:Mycobacterium lentiflavum, 1772287:Mycobacterium sp. GA-1199, 244292:Mycobacterium nebraskense, 1449048:Mycobacterium sp. UNC280MFTsu5.1,…	1655584:Acidimicrobiia bacterium BACL6 MAG-121220-bin61, 1650658:Actinobacteria bacterium IMCC26256, 1655565:Acidimicrobium sp. BACL17 MAG-120924-bin0, 1655566:Acidimicrobium sp. BACL19 MAG-120924-bin39, 1641811:Actinobacteria bacterium IMCC26207, 467093:Ilumatobacter nonamiensis, 467094:Ilumatobacter coccineus, 1655586:Acidimicrobiia bacterium BACL6 MAG-120910-bin40, 1655583:Acidimicrobiia bacte…	Actinobacteria, phylum, 201174	201174	phylum	root,cellular organisms,Bacteria,Terrabacteria group,Actinobacteria	58117:Microbispora rosea, 58123:Spirillospora albida, 103441:Pseudonocardia spinosispora, 2074:Pseudonocardia autotrophica, 1747450:Frankia sp. G2, 404386:Nonomuraea coxensis, 1380393:Geodermatophilaceae bacterium URHA0031, 316330:Microbispora sp. ATCC PTA-5024, 280236:Nocardiopsis gilva, 280240:Nocardiopsis baichengensis, 683315:Frankia sp. DC12, 1847:Pseudonocardia, 111804:Actinomadura oligospo…
RAxML_bestTree.OG_02061	1370120:Mycobacterium sp. UM_WGJ, 1370121:Mycobacterium sp. UM_WWY, 395095:Mycobacterium tuberculosis str. Haarlem, 1335321:Mycobacterium sp. MAC_011194_8550, 710685:Mycobacterium rhodesiae NBB3, 557599:Mycobacterium kansasii ATCC 12478, 141349:Mycobacterium lentiflavum, 244292:Mycobacterium nebraskense, 336982:Mycobacterium tuberculosis F11, 1449048:Mycobacterium sp. UNC280MFTsu5.1, 1449060:Myco…	2055:Gordonia terrae, 175628:Gordonia paraffinivorans, 1136941:Gordonia phthalatica, 376351:Gordonia shandongensis, 1089453:Gordonia sputi NBRC 100414, 1241906:Gordonia sp. NB4-1Y, 53427:Gordonia hirsuta, 320799:Gordonia soli, 644548:Gordonia neofelifaecis NRRL B-59395, 36820:Gordonia aichiensis, 36821:Gordonia amarae, 36823:Gordonia sputi, 122202:Gordonia jacobaea, 89051:Gordonia desulfuricans, …	Corynebacteriales, order, 85007	85007	order	root,cellular organisms,Bacteria,Terrabacteria group,Actinobacteria,Actinobacteria,Corynebacteriales	1736349:Williamsia sp. Leaf354
RAxML_bestTree.OG_02071	1545728:Mycobacterium sp. EPa45, 1160712:Mycobacterium avium subsp. hominissuis 3388, 1370121:Mycobacterium sp. UM_WWY, 37916:Mycobacterium chlorophenolicum, 1120797:Mycobacterium sp. 141, 515617:Mycobacterium tuberculosis T92, 1380386:Mycobacterium sp. URHB0044, 141349:Mycobacterium lentiflavum, 243243:Mycobacterium avium 104, 1436723: uMycobacterium gastri Wayne, 525368:Mycobacterium parascrofu…	100225:Austwickia chelonae, 1522310:Mobilicoccus massiliensis, 571913:Luteipulveratus mongoliensis, 1736459:Cellulomonas sp. Root137, 1736209:Sanguibacter sp. Leaf3, 1736494:Oerskovia sp. Root22, 99481:Tetrasphaera japonica, 1658671:Arsenicicoccus sp. oral taxon 190, 1736607:Oerskovia sp. Root918, 1214064:Promicromonosporaceae bacterium W15, 136100:Knoellia sinensis, 247333:Serinicoccus marinus, …	Actinobacteria, class, 1760	1760	class	root,cellular organisms,Bacteria,Terrabacteria group,Actinobacteria,Actinobacteria	433660:Nocardioides halotolerans, 53461:Nakamurella multipartita
RAxML_bestTree.OG_02081	1545728:Mycobacterium sp. EPa45, 362242:Mycobacterium ulcerans Agy99, 1299332:Mycobacterium ulcerans str. Harvey, 1768:Mycobacterium kansasii, 1136880:Mycobacterium pseudoshottsii JCM 15466, 1778:Mycobacterium gordonae, 261524:Mycobacterium liflandii, 1781:Mycobacterium marinum, 1187065:Mycobacterium sp. 012931, 1790:Mycobacterium asiaticum, 557599:Mycobacterium kansasii ATCC 12478	1458307:Octadecabacter temperatus	Octadecabacter temperatus,1458307	1458307	species	root,cellular organisms,Bacteria,Proteobacteria,Alphaproteobacteria,Rhodobacterales,Rhodobacteraceae,Octadecabacter,Octadecabacter temperatus	2176:Methanohalophilus mahii, 2208:Methanosarcina barkeri, 547558:Methanohalophilus mahii DSM 5219, 2214:Methanosarcina acetivorans, 2209:Methanosarcina mazei, 777:Coxiella burnetii, 1470592:Exiguobacterium sp. RIT341, 38027:Methanosarcina siciliae, 2221:Methanolobus tindarius, 1224749:Exiguobacterium sp. ZWU0009, 170861:Methanosarcina lacustris, 1483600:Methanosarcina sp. 2.H.A.1B.4, 2322:Methan…
RAxML_bestTree.OG_02083	1392000:Mycobacterium avium 10-5581, 1236609:Mycobacterium bohemicum DSM 44277, 1392003:Mycobacterium avium 11-0986, 1160711:Mycobacterium avium subsp. hominissuis A5, 1160712:Mycobacterium avium subsp. hominissuis 3388, 75922:Mycobacterium tusciae, 261524:Mycobacterium liflandii, 1010838:Mycobacterium avium subsp. paratuberculosis S397, 318425:Mycobacterium aromaticivorans, 339268:Mycobacterium …	287986:Amycolatopsis rifamycinica, 208443:Amycolatopsis balhimycina, 208444:Amycolatopsis vancoresmycina, 33910:Amycolatopsis mediterranei	Amycolatopsis, genus, 1813	1813	genus	root,cellular organisms,Bacteria,Terrabacteria group,Actinobacteria,Actinobacteria,Pseudonocardiales,Pseudonocardiaceae,Amycolatopsis	1760:Actinobacteria, 257281:Nocardia concava, 209252:Nocardia asiatica, 290231:Nocardia exalbida, 228601:Nocardia pneumoniae, 257275:Nocardia thailandica, 120957:Nocardia abscessus, 1823:Nocardia otitidiscaviarum
RAxML_bestTree.OG_02088	1545728:Mycobacterium sp. EPa45, 1440774:Mycobacterium aromaticivorans JS19b1 = JCM 16368, 1370120:Mycobacterium sp. UM_WGJ, 1370121:Mycobacterium sp. UM_WWY, 36809:Mycobacterium abscessus, 37916:Mycobacterium chlorophenolicum, 1120797:Mycobacterium sp. 141, 1198627:Mycobacterium abscessus subsp. massiliense str. GO 06, 141349:Mycobacterium lentiflavum, 451644:Mycobacterium conceptionense, 177228…	286802:Segniliparus rotundus, 286804:Segniliparus rugosus	Segniliparus, genus, 286801	286801	genus	root,cellular organisms,Bacteria,Terrabacteria group,Actinobacteria,Actinobacteria,Corynebacteriales,Segniliparaceae,Segniliparus	644548:Gordonia neofelifaecis NRRL B-59395, 263909:Gordonia araii, 2054:Gordonia bronchialis, 2055:Gordonia terrae, 337191:Gordonia sp. KTR9, 175628:Gordonia paraffinivorans, 83341:Gordonia rhizosphera, 1136941:Gordonia phthalatica, 173559:Gordonia sihwensis, 1414651:Gordonia sp. SGD-V-85
RAxML_bestTree.OG_02113	1763:Mycobacterium, 1001704:Mycobacterium abscessus subsp. bolletii 1S-151-0930, 36809:Mycobacterium abscessus, 1774:Mycobacterium chelonae, 1335409:Mycobacterium abscessus MAB_030201_1061, 670516:Mycobacterium chelonae group, 319705:Mycobacterium abscessus subsp. bolletii, 83262:Mycobacterium immunogenum	1618207:Arthrobacter sp. IHBB 11108	Arthrobacter sp. IHBB 11108,1618207	1618207	species	root,cellular organisms,Bacteria,Terrabacteria group,Actinobacteria,Actinobacteria,Micrococcales,Micrococcaceae,Arthrobacter,Arthrobacter sp. IHBB 11108	1479651:Microbacterium sp. CH12i, 1714373:Microbacterium sp. No. 7, 450380:Microbacterium profundi, 273678:Microbacterium hydrocarbonoxydans, 367477:Microbacterium sp. XT11, 1231063:Microbacterium gorillae, 582680:Microbacterium azadirachtae, 1736570:Microbacterium sp. Root61, 1451261:Microbacterium sp. MRS-1
RAxML_bestTree.OG_02115	875328:Mycobacterium sinense, 1764:Mycobacterium avium, 1370120:Mycobacterium sp. UM_WGJ, 512402:Mycobacterium heraklionense, 342002:Mycobacterium arupense, 1545692:Mycobacterium sp. UM_Kg17, 1545693:Mycobacterium sp. UM_Kg27, 1545694:Mycobacterium sp. UM_NZ2	196162:Nocardioides sp. JS614, 1736379:Marmoricola sp. Leaf446, 239974:Nocardiopsis valliformis, 37926:Thermocrispum municipale, 614215:Nocardiopsis sp. TP-A0876, 141693:Nocardiopsis kunsanensis, 239984:Nocardiopsis ganjiahuensis, 53437:Nocardiopsis alba, 1844:Nocardioides luteus, 1298863:Marmoricola sp. URHB0036, 1205910:Nocardiopsis alba ATCC BAA-2165, 1283287:Nocardioides sp. Iso805N, 1137268:…	Actinobacteria, class, 1760	1760	class	root,cellular organisms,Bacteria,Terrabacteria group,Actinobacteria,Actinobacteria	1736324:Aeromicrobium sp. Leaf289, 1736325:Aeromicrobium sp. Leaf291, 1229203:actinobacterium LLX17, 99481:Tetrasphaera japonica, 1736475:Nocardioides sp. Root151, 40988:Saccharomonospora azurea, 882081:Saccharomonospora azurea NA-128, 37925:Thermocrispum agreste, 281714:Nocardioides alkalitolerans, 1839:Nocardioides, 471857:Saccharomonospora viridis DSM 43017, 1736498:Aeromicrobium sp. Root236, …
RAxML_bestTree.OG_02121	1236609:Mycobacterium bohemicum DSM 44277, 1299332:Mycobacterium ulcerans str. Harvey, 1797:Mycobacterium thermoresistibile, 46351:Mycobacterium hassiacum, 261524:Mycobacterium liflandii, 515616:Mycobacterium tuberculosis 02_1987, 141349:Mycobacterium lentiflavum, 110505:Mycobacterium heckeshornense, 1091500:Mycobacterium tuberculosis RGTB327, 244292:Mycobacterium nebraskense, 761804:Mycobacteriu…	103808:Rhodococcus sp. AD45	Rhodococcus sp. AD45,103808	103808	species	root,cellular organisms,Bacteria,Terrabacteria group,Actinobacteria,Actinobacteria,Corynebacteriales,Nocardiaceae,Rhodococcus,Rhodococcus sp. AD45	1463825:Saccharothrix sp. NRRL B-16314, 2001:Streptosporangium roseum, 1580530:Nonomuraea sp. SBT364, 1691891:Nonomuraea sp. NBRC 110462, 359159:Nonomuraea candida, 1546107:Streptomyces sp. NBRC 110027
RAxML_bestTree.OG_02143	1545728:Mycobacterium sp. EPa45, 431269:Mycobacterium setense, 362242:Mycobacterium ulcerans Agy99, 1795:Mycobacterium neoaurum, 1299332:Mycobacterium ulcerans str. Harvey, 228230:Mycobacterium canariasense, 39687:Mycobacterium austroafricanum, 1800:Mycobacterium chubuense, 98668:Mycobacterium septicum, 1802:Mycobacterium farcinogenes, 1304279:Mycobacterium tuberculosis str. Haarlem/NITR202, 1804…	29405:Microlunatus phosphovorus	Microlunatus phosphovorus,29405	29405	species	root,cellular organisms,Bacteria,Terrabacteria group,Actinobacteria,Actinobacteria,Propionibacteriales,Propionibacteriaceae,Microlunatus,Microlunatus phosphovorus	1760:Actinobacteria, 84096:Gordonia alkanivorans, 2053:Gordonia, 2054:Gordonia bronchialis, 2055:Gordonia terrae, 1108044:Gordonia otitidis NBRC 100426, 1313067:Williamsia sp. D3, 175628:Gordonia paraffinivorans, 83341:Gordonia rhizosphera, 1089453:Gordonia sputi NBRC 100414, 84595:Gordonia polyisoprenivorans, 36822:Gordonia rubripertincta, 36823:Gordonia sputi, 168480:Gordonia namibiensis, 11721…
RAxML_bestTree.OG_02173	1545728:Mycobacterium sp. EPa45, 1247747:Mycobacterium avium subsp. paratuberculosis S5, 1370120:Mycobacterium sp. UM_WGJ, 1370121:Mycobacterium sp. UM_WWY, 1335321:Mycobacterium sp. MAC_011194_8550, 37916:Mycobacterium chlorophenolicum, 710685:Mycobacterium rhodesiae NBB3, 1380386:Mycobacterium sp. URHB0044, 141349:Mycobacterium lentiflavum, 1400870:Mycobacterium tuberculosis KT-0001, 1400872:My…	1504319:actinobacterium acAMD-5	actinobacterium acAMD-5,1504319	1504319	species	root,cellular organisms,Bacteria,Terrabacteria group,Actinobacteria,Actinobacteria,unclassified Actinobacteria (class),unclassified Actinobacteria (class) (miscellaneous),actinobacterium acAMD-5	182640:Kribbella flavida, 460086:Kribbella catacumbae
RAxML_bestTree.OG_02177	1545728:Mycobacterium sp. EPa45, 1370120:Mycobacterium sp. UM_WGJ, 1370121:Mycobacterium sp. UM_WWY, 1448623:Mycobacterium tuberculosis M1017, 37916:Mycobacterium chlorophenolicum, 1120797:Mycobacterium sp. 141, 515617:Mycobacterium tuberculosis T92, 1380386:Mycobacterium sp. URHB0044, 141349:Mycobacterium lentiflavum, 451644:Mycobacterium conceptionense, 1772287:Mycobacterium sp. GA-1199, 244292…	1464554:Aeromicrobium massiliense, 1736540:Aeromicrobium sp. Root472D3	Aeromicrobium, genus, 2040	2040	genus	root,cellular organisms,Bacteria,Terrabacteria group,Actinobacteria,Actinobacteria,Propionibacteriales,Nocardioidaceae,Aeromicrobium	1348852:Mumia flava
RAxML_bestTree.OG_02183	1545728:Mycobacterium sp. EPa45, 1440774:Mycobacterium aromaticivorans JS19b1 = JCM 16368, 216594:Mycobacterium marinum M, 1335321:Mycobacterium sp. MAC_011194_8550, 37916:Mycobacterium chlorophenolicum, 710685:Mycobacterium rhodesiae NBB3, 1380386:Mycobacterium sp. URHB0044, 141349:Mycobacterium lentiflavum, 1448712:Mycobacterium tuberculosis M1728, 1436723: uMycobacterium gastri Wayne, 525368:M…	84096:Gordonia alkanivorans, 2053:Gordonia, 2054:Gordonia bronchialis, 2055:Gordonia terrae, 175628:Gordonia paraffinivorans, 945692:Gordonia neofelifaecis, 320799:Gordonia soli, 168480:Gordonia namibiensis, 337191:Gordonia sp. KTR9, 1136941:Gordonia phthalatica, 53427:Gordonia hirsuta, 1435068:Gordonia sp. HS-NH1, 644548:Gordonia neofelifaecis NRRL B-59395, 1112204:Gordonia polyisoprenivorans VH…	Gordonia, genus, 2053	2053	genus	root,cellular organisms,Bacteria,Terrabacteria group,Actinobacteria,Actinobacteria,Corynebacteriales,Gordoniaceae,Gordonia	1587522:Rhodococcus sp. MEB064, 1828:Rhodococcus fascians, 1736210:Rhodococcus sp. Leaf7, 1736302:Rhodococcus sp. Leaf233, 1268303:Rhodococcus sp. AW25M09, 1564114:Rhodococcus sp. B7740, 1736319:Rhodococcus sp. Leaf278
RAxML_bestTree.OG_02191	431269:Mycobacterium setense, 362242:Mycobacterium ulcerans Agy99, 1795:Mycobacterium neoaurum, 83332:Mycobacterium tuberculosis H37Rv, 228230:Mycobacterium canariasense, 1423425:Mycobacterium tuberculosis BTB03-012, 1370120:Mycobacterium sp. UM_WGJ, 98668:Mycobacterium septicum, 1802:Mycobacterium farcinogenes, 1736457:Mycobacterium sp. Root135, 1324269:Mycobacterium sp. TKK-01-0059, 512402:Myco…	2055:Gordonia terrae, 175628:Gordonia paraffinivorans, 320799:Gordonia soli, 1073574:Gordonia araii NBRC 100433, 1136941:Gordonia phthalatica, 1241906:Gordonia sp. NB4-1Y, 53427:Gordonia hirsuta, 1121721:Gordonia kroppenstedtii, 376351:Gordonia shandongensis, 644548:Gordonia neofelifaecis NRRL B-59395, 36820:Gordonia aichiensis, 36821:Gordonia amarae, 1077974:Gordonia effusa NBRC 100432, 36823:Go…	Gordonia, genus, 2053	2053	genus	root,cellular organisms,Bacteria,Terrabacteria group,Actinobacteria,Actinobacteria,Corynebacteriales,Gordoniaceae,Gordonia	334542:Rhodococcus qingshengii, 1305835:Rhodococcus sp. JG-3, 1793160:Rhodococcus sp. SC4, 1141647:Nocardia arizonensis, 1463824:Nocardia sp. NRRL WC-3656, 1133849:Nocardia brasiliensis ATCC 700358, 132249:Nocardia veterana, 37919:Rhodococcus opacus, 1827:Rhodococcus, 1828:Rhodococcus fascians, 1829:Rhodococcus rhodochrous, 38312:Rhodococcus rhodnii, 1833:Rhodococcus erythropolis, 290231:Nocardia…
RAxML_bestTree.OG_02196	1247747:Mycobacterium avium subsp. paratuberculosis S5, 1160712:Mycobacterium avium subsp. hominissuis 3388, 1370121:Mycobacterium sp. UM_WWY, 1335321:Mycobacterium sp. MAC_011194_8550, 1120797:Mycobacterium sp. 141, 557599:Mycobacterium kansasii ATCC 12478, 141349:Mycobacterium lentiflavum, 1370120:Mycobacterium sp. UM_WGJ, 451644:Mycobacterium conceptionense, 1138871:Mycobacterium yongonense 05…	2054:Gordonia bronchialis, 2055:Gordonia terrae, 175628:Gordonia paraffinivorans, 526226:Gordonia bronchialis DSM 43247, 945692:Gordonia neofelifaecis, 376351:Gordonia shandongensis, 1136941:Gordonia phthalatica, 1241906:Gordonia sp. NB4-1Y, 53427:Gordonia hirsuta, 320799:Gordonia soli, 644548:Gordonia neofelifaecis NRRL B-59395, 1112204:Gordonia polyisoprenivorans VH2, 36820:Gordonia aichiensis,…	Gordonia, genus, 2053	2053	genus	root,cellular organisms,Bacteria,Terrabacteria group,Actinobacteria,Actinobacteria,Corynebacteriales,Gordoniaceae,Gordonia	1121721:Gordonia kroppenstedtii
RAxML_bestTree.OG_02198	1209984:Mycobacterium mageritense DSM 44476 = CIP 104973, 431269:Mycobacterium setense, 1795:Mycobacterium neoaurum, 761804:Mycobacterium europaeum, 228230:Mycobacterium canariasense, 1236609:Mycobacterium bohemicum DSM 44277, 1800:Mycobacterium chubuense, 98668:Mycobacterium septicum, 1802:Mycobacterium farcinogenes, 1736457:Mycobacterium sp. Root135, 1449060:Mycobacterium sp. UNCCL9, 1807:Mycob…	262776:Rhodococcus imtechensis, 745408:Rhodococcus sp. JVH1	Rhodococcus, genus, 1827	1827	genus	root,cellular organisms,Bacteria,Terrabacteria group,Actinobacteria,Actinobacteria,Corynebacteriales,Nocardiaceae,Rhodococcus	257281:Nocardia concava, 1736458:Nocardia sp. Root136, 1141647:Nocardia arizonensis, 1463824:Nocardia sp. NRRL WC-3656, 1141657:Nocardia vulneris, 132249:Nocardia veterana, 1823:Nocardia otitidiscaviarum, 96468:Nocardia vinacea, 228006:Nocardia tenerifensis, 382504:Nocardia jinanensis, 1056816:Nocardia sp. BMG51109, 290231:Nocardia exalbida, 85688:Nocardia cerradoensis, 282685:Nocardia jiangxiens…
RAxML_bestTree.OG_02208	1545728:Mycobacterium sp. EPa45, 1370121:Mycobacterium sp. UM_WWY, 37916:Mycobacterium chlorophenolicum, 1380386:Mycobacterium sp. URHB0044, 141349:Mycobacterium lentiflavum, 1772287:Mycobacterium sp. GA-1199, 244292:Mycobacterium nebraskense, 1449048:Mycobacterium sp. UNC280MFTsu5.1, 487514:Mycobacterium kyorinense, 146018:Mycobacterium neworleansense, 146020:Mycobacterium brisbanense, 348776:My…	103808:Rhodococcus sp. AD45, 1323361:Rhodococcus defluvii, 1827:Rhodococcus, 644548:Gordonia neofelifaecis NRRL B-59395, 83406:gamma proteobacterium HdN1, 630403:Tomitella biformata, 2045:Pimelobacter simplex	Bacteria, superkingdom, 2	2	superkingdom	root,cellular organisms,Bacteria	58344:Streptomyces celluloflavus
RAxML_bestTree.OG_02213	1299328:Mycobacterium kansasii 824, 431269:Mycobacterium setense, 1299327:Mycobacterium kansasii 732, 1299332:Mycobacterium ulcerans str. Harvey, 1797:Mycobacterium thermoresistibile, 228230:Mycobacterium canariasense, 1236609:Mycobacterium bohemicum DSM 44277, 1304279:Mycobacterium tuberculosis str. Haarlem/NITR202, 1804:Mycobacterium gilvum, 46351:Mycobacterium hassiacum, 1810:Mycobacterium vac…	1121721:Gordonia kroppenstedtii	Gordonia kroppenstedtii,1121721	1121721	species	root,cellular organisms,Bacteria,Terrabacteria group,Actinobacteria,Actinobacteria,Corynebacteriales,Gordoniaceae,Gordonia,Gordonia kroppenstedtii	1262852:Collinsella sp. CAG:398, 184870:Varibaculum cambriense, 1232426:[Collinsella] massiliensis, 33871:Coriobacterium glomerans, 626935:Collinsella tanakaei, 102106:Collinsella, 411903:Collinsella aerofaciens ATCC 25986
RAxML_bestTree.OG_02219	1236609:Mycobacterium bohemicum DSM 44277, 1797:Mycobacterium thermoresistibile, 46351:Mycobacterium hassiacum, 512402:Mycobacterium heraklionense, 1010838:Mycobacterium avium subsp. paratuberculosis S397, 1310115:Mycobacterium tuberculosis EAI5/NITR206, 141349:Mycobacterium lentiflavum, 243243:Mycobacterium avium 104, 1747766:Mycobacterium sp. NAZ190054, 1138871:Mycobacterium yongonense 05-1390,…	545121:Streptomyces atriruber, 909626:Streptomyces sp. RV15	Streptomyces, genus, 1883	1883	genus	root,cellular organisms,Bacteria,Terrabacteria group,Actinobacteria,Actinobacteria,Streptomycetales,Streptomycetaceae,Streptomyces	260936:Rhodococcus sp. RD6.2, 1323361:Rhodococcus defluvii, 300028:Rhodococcus triatomae, 1380390:Solirubrobacterales bacterium URHD0059
RAxML_bestTree.OG_02231	1423456:Mycobacterium tuberculosis BTB07-001, 1380386:Mycobacterium sp. URHB0044, 1765:Mycobacterium bovis, 1091500:Mycobacterium tuberculosis RGTB327, 1773:Mycobacterium tuberculosis, 1806:Mycobacterium microti, 537210:Mycobacterium tuberculosis T17, 78331:Mycobacterium canettii, 212767:Mycobacterium sp. JS623	352211:Streptomyces sp. AcH 505	Streptomyces sp. AcH 505,352211	352211	species	root,cellular organisms,Bacteria,Terrabacteria group,Actinobacteria,Actinobacteria,Streptomycetales,Streptomycetaceae,Streptomyces,Streptomyces sp. AcH 505	193462:Streptomyces niveus
RAxML_bestTree.OG_02236	1545728:Mycobacterium sp. EPa45, 1160711:Mycobacterium avium subsp. hominissuis A5, 1370120:Mycobacterium sp. UM_WGJ, 1370121:Mycobacterium sp. UM_WWY, 710685:Mycobacterium rhodesiae NBB3, 1380386:Mycobacterium sp. URHB0044, 141349:Mycobacterium lentiflavum, 243243:Mycobacterium avium 104, 451644:Mycobacterium conceptionense, 1772287:Mycobacterium sp. GA-1199, 244292:Mycobacterium nebraskense, 14…	427918:Nitriliruptor alkaliphilus	Nitriliruptor alkaliphilus,427918	427918	species	root,cellular organisms,Bacteria,Terrabacteria group,Actinobacteria,Nitriliruptoria,Nitriliruptorales,Nitriliruptoraceae,Nitriliruptor,Nitriliruptor alkaliphilus	1504319:actinobacterium acAMD-5
RAxML_bestTree.OG_02240	1545728:Mycobacterium sp. EPa45, 1440774:Mycobacterium aromaticivorans JS19b1 = JCM 16368, 1370120:Mycobacterium sp. UM_WGJ, 1370121:Mycobacterium sp. UM_WWY, 37916:Mycobacterium chlorophenolicum, 1120797:Mycobacterium sp. 141, 1380386:Mycobacterium sp. URHB0044, 141349:Mycobacterium lentiflavum, 1772287:Mycobacterium sp. GA-1199, 244292:Mycobacterium nebraskense, 1449048:Mycobacterium sp. UNC280…	113571:Actinoplanes rectilineatus, 649831:Actinoplanes sp. N902-109, 1866:Actinoplanes missouriensis, 135947:Actinoplanes awajinensis subsp. mycoplanecinus, 1869:Actinoplanes utahensis, 543632:Actinoplanes subtropicus, 196914:Actinoplanes friuliensis, 134676:Actinoplanes sp. SE50/110, 442459:Actinoplanes sp. SN223/29, 113565:Actinoplanes globisporus	Actinoplanes, genus, 1865	1865	genus	root,cellular organisms,Bacteria,Terrabacteria group,Actinobacteria,Actinobacteria,Micromonosporales,Micromonosporaceae,Actinoplanes	35754:Dactylosporangium aurantiacum, 390989:Actinocatenispora sera
RAxML_bestTree.OG_02259	1545728:Mycobacterium sp. EPa45, 1370121:Mycobacterium sp. UM_WWY, 37916:Mycobacterium chlorophenolicum, 1120797:Mycobacterium sp. 141, 1380386:Mycobacterium sp. URHB0044, 141349:Mycobacterium lentiflavum, 525368:Mycobacterium parascrofulaceum ATCC BAA-614, 1772287:Mycobacterium sp. GA-1199, 244292:Mycobacterium nebraskense, 1449048:Mycobacterium sp. UNC280MFTsu5.1, 1449060:Mycobacterium sp. UNCC…	639313:Hoyosella subflava, 443218:Hoyosella subflava DQS3-9A1	Hoyosella subflava, species, 639313	639313	species	root,cellular organisms,Bacteria,Terrabacteria group,Actinobacteria,Actinobacteria,Corynebacteriales,Mycobacteriaceae,Hoyosella,Hoyosella subflava	103816:Rhodococcus pyridinivorans, 1170698:Rhodococcus sp. R1101, 37919:Rhodococcus opacus, 1827:Rhodococcus, 1828:Rhodococcus fascians, 1829:Rhodococcus rhodochrous, 1833:Rhodococcus erythropolis, 300028:Rhodococcus triatomae, 1793160:Rhodococcus sp. SC4, 525370:Rhodococcus hoagii ATCC 33707, 745408:Rhodococcus sp. JVH1, 1323361:Rhodococcus defluvii, 260936:Rhodococcus sp. RD6.2, 334542:Rhodococ…
RAxML_bestTree.OG_02265	1370121:Mycobacterium sp. UM_WWY, 1120797:Mycobacterium sp. 141, 141349:Mycobacterium lentiflavum, 1400884:Mycobacterium tuberculosis KT-0022, 525368:Mycobacterium parascrofulaceum ATCC BAA-614, 1353275:Mycobacterium abscessus V06705, 1400895:Mycobacterium tuberculosis KT-0043, 244292:Mycobacterium nebraskense, 1381559:Mycobacterium avium subsp. hominissuis 10-5606, 1423440:Mycobacterium tubercul…	249058:Gordonia otitidis, 644548:Gordonia neofelifaecis NRRL B-59395, 53427:Gordonia hirsuta, 2055:Gordonia terrae, 173559:Gordonia sihwensis, 175628:Gordonia paraffinivorans, 1136941:Gordonia phthalatica, 320799:Gordonia soli, 1241906:Gordonia sp. NB4-1Y, 84595:Gordonia polyisoprenivorans, 36820:Gordonia aichiensis, 36821:Gordonia amarae, 36823:Gordonia sputi, 376351:Gordonia shandongensis, 1222…	Gordonia, genus, 2053	2053	genus	root,cellular organisms,Bacteria,Terrabacteria group,Actinobacteria,Actinobacteria,Corynebacteriales,Gordoniaceae,Gordonia	1121721:Gordonia kroppenstedtii
RAxML_bestTree.OG_02268	1545728:Mycobacterium sp. EPa45, 37916:Mycobacterium chlorophenolicum, 1120797:Mycobacterium sp. 141, 1380386:Mycobacterium sp. URHB0044, 141349:Mycobacterium lentiflavum, 451644:Mycobacterium conceptionense, 1772287:Mycobacterium sp. GA-1199, 244292:Mycobacterium nebraskense, 487514:Mycobacterium kyorinense, 46351:Mycobacterium hassiacum, 146018:Mycobacterium neworleansense, 1449059:Mycobacteriu…	84096:Gordonia alkanivorans, 2053:Gordonia, 2054:Gordonia bronchialis, 2055:Gordonia terrae, 175628:Gordonia paraffinivorans, 2061:Tsukamurella paurometabola, 320799:Gordonia soli, 1027371:Gordonia alkanivorans NBRC 16433, 260936:Rhodococcus sp. RD6.2, 83341:Gordonia rhizosphera, 47312:Tsukamurella pulmonis, 36820:Gordonia aichiensis, 36821:Gordonia amarae, 36822:Gordonia rubripertincta, 36823:Go…	Corynebacteriales, order, 85007	85007	order	root,cellular organisms,Bacteria,Terrabacteria group,Actinobacteria,Actinobacteria,Corynebacteriales	1301088:Rhodococcus sp. EsD8, 450821:Rhodococcus sp. P14, 1829:Rhodococcus rhodochrous, 1830:Rhodococcus ruber, 1129896:Rhodococcus opacus M213, 1170698:Rhodococcus sp. R1101, 402289:Rhodococcus sp. HA99, 262776:Rhodococcus imtechensis, 191292:Rhodococcus aetherivorans, 1195242:Rhodococcus wratislaviensis IFP 2016, 37919:Rhodococcus opacus
RAxML_bestTree.OG_02271	431269:Mycobacterium setense, 362242:Mycobacterium ulcerans Agy99, 761804:Mycobacterium europaeum, 1299329:Mycobacterium avium subsp. avium 2285 (S), 1370120:Mycobacterium sp. UM_WGJ, 98668:Mycobacterium septicum, 1802:Mycobacterium farcinogenes, 1736457:Mycobacterium sp. Root135, 1807:Mycobacterium obuense, 146020:Mycobacterium brisbanense, 512402:Mycobacterium heraklionense, 261524:Mycobacteriu…	1603258:Williamsia herbipolensis, 1736349:Williamsia sp. Leaf354	Williamsia, genus, 85043	85043	genus	root,cellular organisms,Bacteria,Terrabacteria group,Actinobacteria,Actinobacteria,Corynebacteriales,Williamsiaceae,Williamsia	644548:Gordonia neofelifaecis NRRL B-59395, 57704:Tsukamurella tyrosinosolvens, 105579:Tsukamurella pseudospumae, 2061:Tsukamurella paurometabola, 47312:Tsukamurella pulmonis, 84595:Gordonia polyisoprenivorans, 1437876:Gordonia sp. QH-12, 36821:Gordonia amarae, 173559:Gordonia sihwensis, 376351:Gordonia shandongensis, 410332:Gordonia malaquae, 1151061:Tsukamurella sp. 1534, 320799:Gordonia soli
RAxML_bestTree.OG_02281	1209984:Mycobacterium mageritense DSM 44476 = CIP 104973, 431269:Mycobacterium setense, 362242:Mycobacterium ulcerans Agy99, 1795:Mycobacterium neoaurum, 761804:Mycobacterium europaeum, 1214102:Mycobacterium fortuitum subsp. fortuitum DSM 46621 = ATCC 6841, 228230:Mycobacterium canariasense, 1236609:Mycobacterium bohemicum DSM 44277, 1370120:Mycobacterium sp. UM_WGJ, 1370121:Mycobacterium sp. UM_…	1449069:Rhodococcus sp. UNC363MFTsu5.1	Rhodococcus sp. UNC363MFTsu5.1,1449069	1449069	species	root,cellular organisms,Bacteria,Terrabacteria group,Actinobacteria,Actinobacteria,Corynebacteriales,Nocardiaceae,Rhodococcus,Rhodococcus sp. UNC363MFTsu5.1	1587522:Rhodococcus sp. MEB064, 1827:Rhodococcus, 1828:Rhodococcus fascians, 1305835:Rhodococcus sp. JG-3, 1449068:Rhodococcus sp. UNC23MFCrub1.1, 1736210:Rhodococcus sp. Leaf7, 1736302:Rhodococcus sp. Leaf233, 1564114:Rhodococcus sp. B7740, 186196:Rhodococcus sp. DK17, 1356405:Rhodococcus sp. PML026, 1172184:Rhodococcus sp. 114MFTsu3.1, 1736319:Rhodococcus sp. Leaf278, 37919:Rhodococcus opacus
RAxML_bestTree.OG_02284	1160712:Mycobacterium avium subsp. hominissuis 3388, 216594:Mycobacterium marinum M, 1335321:Mycobacterium sp. MAC_011194_8550, 515617:Mycobacterium tuberculosis T92, 1380386:Mycobacterium sp. URHB0044, 141349:Mycobacterium lentiflavum, 1370120:Mycobacterium sp. UM_WGJ, 1436723: uMycobacterium gastri Wayne, 525368:Mycobacterium parascrofulaceum ATCC BAA-614, 244292:Mycobacterium nebraskense, 1449…	196914:Actinoplanes friuliensis, 649831:Actinoplanes sp. N902-109	Actinoplanes, genus, 1865	1865	genus	root,cellular organisms,Bacteria,Terrabacteria group,Actinobacteria,Actinobacteria,Micromonosporales,Micromonosporaceae,Actinoplanes	543632:Actinoplanes subtropicus, 113565:Actinoplanes globisporus
RAxML_bestTree.OG_02302	1545728:Mycobacterium sp. EPa45, 1160711:Mycobacterium avium subsp. hominissuis A5, 1160712:Mycobacterium avium subsp. hominissuis 3388, 1370121:Mycobacterium sp. UM_WWY, 216594:Mycobacterium marinum M, 37916:Mycobacterium chlorophenolicum, 1120797:Mycobacterium sp. 141, 515617:Mycobacterium tuberculosis T92, 1380386:Mycobacterium sp. URHB0044, 141349:Mycobacterium lentiflavum, 1370120:Mycobacter…	38312:Rhodococcus rhodnii	Rhodococcus rhodnii,38312	38312	species	root,cellular organisms,Bacteria,Terrabacteria group,Actinobacteria,Actinobacteria,Corynebacteriales,Nocardiaceae,Rhodococcus,Rhodococcus rhodnii	103808:Rhodococcus sp. AD45, 257281:Nocardia concava, 1752066:Rhodococcus sp. KB6, 1313067:Williamsia sp. D3, 1073574:Gordonia araii NBRC 100433, 103816:Rhodococcus pyridinivorans, 1415166:Nocardia nova SH22a, 1170698:Rhodococcus sp. R1101, 262776:Rhodococcus imtechensis, 1463824:Nocardia sp. NRRL WC-3656, 1075090:Gordonia amarae NBRC 15530, 257277:Nocardia aobensis, 426716:Nocardia rhamnosiphila…
RAxML_bestTree.OG_02305	1545728:Mycobacterium sp. EPa45, 1370121:Mycobacterium sp. UM_WWY, 37916:Mycobacterium chlorophenolicum, 1120797:Mycobacterium sp. 141, 1380386:Mycobacterium sp. URHB0044, 141349:Mycobacterium lentiflavum, 243243:Mycobacterium avium 104, 451644:Mycobacterium conceptionense, 1772287:Mycobacterium sp. GA-1199, 244292:Mycobacterium nebraskense, 1449048:Mycobacterium sp. UNC280MFTsu5.1, 1449060:Mycob…	286804:Segniliparus rugosus	Segniliparus rugosus,286804	286804	species	root,cellular organisms,Bacteria,Terrabacteria group,Actinobacteria,Actinobacteria,Corynebacteriales,Segniliparaceae,Segniliparus,Segniliparus rugosus	103808:Rhodococcus sp. AD45, 1381122:Rhodococcus erythropolis DN1, 103816:Rhodococcus pyridinivorans, 1170698:Rhodococcus sp. R1101, 713612:Rhodococcus sp. Chr-9, 1752066:Rhodococcus sp. KB6, 1736210:Rhodococcus sp. Leaf7, 935199:Rhodococcus sp. p52, 1617904:Rhodococcus sp. 311R, 1827:Rhodococcus, 1828:Rhodococcus fascians, 1829:Rhodococcus rhodochrous, 1830:Rhodococcus ruber, 38312:Rhodococcus r…
RAxML_bestTree.OG_02308	1440774:Mycobacterium aromaticivorans JS19b1 = JCM 16368, 39687:Mycobacterium austroafricanum, 1800:Mycobacterium chubuense, 98668:Mycobacterium septicum, 1802:Mycobacterium farcinogenes, 1804:Mycobacterium gilvum, 1807:Mycobacterium obuense, 75922:Mycobacterium tusciae, 37916:Mycobacterium chlorophenolicum, 1120797:Mycobacterium sp. 141, 1380386:Mycobacterium sp. URHB0044, 431269:Mycobacterium s…	459515:Nakamurella lactea, 384677:Ornithinimicrobium pekingense, 1497974:Georgenia sp. SUBG003	Actinobacteria, class, 1760	1760	class	root,cellular organisms,Bacteria,Terrabacteria group,Actinobacteria,Actinobacteria	1380353:Geodermatophilaceae bacterium URHB0062, 1736322:Nocardioides sp. Leaf285, 1380356:Blastococcus sp. URHD0036, 571913:Luteipulveratus mongoliensis, 1736331:Nocardioides sp. Leaf307, 394734:Nocardioides insulae, 1470358:Candidatus Blastococcus massiliensis, 1839:Nocardioides, 49185:Kineosporia aurantiaca, 1736354:Geodermatophilus sp. Leaf369, 1380388:Nocardioides sp. URHA0032, 1380392:Nocard…
RAxML_bestTree.OG_02312	1299330:Mycobacterium avium subsp. avium 2285 (R), 1763:Mycobacterium, 1764:Mycobacterium avium, 141349:Mycobacterium lentiflavum, 339268:Mycobacterium colombiense, 110505:Mycobacterium heckeshornense, 36812:Mycobacterium genavense, 1773:Mycobacterium tuberculosis, 244292:Mycobacterium nebraskense, 761804:Mycobacterium europaeum, 1784:Mycobacterium simiae, 120793:Mycobacterium avium complex (MAC)…	48:Archangium gephyra, 1356306:Ferrovum sp. PN-J185, 1356299:Ferrovum sp. JA12	Proteobacteria, phylum, 1224	1224	phylum	root,cellular organisms,Bacteria,Proteobacteria	1736482:Rhodanobacter sp. Root179, 363848:Dyella ginsengisoli, 1162282:Rhodanobacter sp. 115, 1076523:Rhodanobacter sp. OR87, 1076524:Rhodanobacter sp. OR92, 1076525:Rhodanobacter sp. OR444, 1736407:Frateuria sp. Soil773, 159087:Dechloromonas aromatica RCB, 1736560:Rhodanobacter sp. Root561, 1379159:Dyella jiangningensis, 219571:Rhodanobacter fulvus, 1158292:Thiomonas sp. FB-Cd, 1736406:Rhodanoba…
RAxML_bestTree.OG_02316	1545728:Mycobacterium sp. EPa45, 1370120:Mycobacterium sp. UM_WGJ, 1370121:Mycobacterium sp. UM_WWY, 1335321:Mycobacterium sp. MAC_011194_8550, 37916:Mycobacterium chlorophenolicum, 1120797:Mycobacterium sp. 141, 1380386:Mycobacterium sp. URHB0044, 141349:Mycobacterium lentiflavum, 451644:Mycobacterium conceptionense, 1772287:Mycobacterium sp. GA-1199, 244292:Mycobacterium nebraskense, 33892:Myco…	131568:Kineococcus radiotolerans, 182640:Kribbella flavida, 1283283:Frankia sp. Iso899, 460086:Kribbella catacumbae	Actinobacteria, class, 1760	1760	class	root,cellular organisms,Bacteria,Terrabacteria group,Actinobacteria,Actinobacteria	49185:Kineosporia aurantiaca, 445576:Pseudonocardia sp. AL041005-10, 761194:Pseudonocardia sp. P1, 1641402:Pseudonocardia sp. HH130629-09, 240495:Pseudonocardia dioxanivorans, 882856:Pseudonocardia sp. P2, 1847:Pseudonocardia, 2074:Pseudonocardia autotrophica, 54010:Pseudonocardia asaccharolytica
RAxML_bestTree.OG_02317	1160711:Mycobacterium avium subsp. hominissuis A5, 1370121:Mycobacterium sp. UM_WWY, 216594:Mycobacterium marinum M, 1335321:Mycobacterium sp. MAC_011194_8550, 37916:Mycobacterium chlorophenolicum, 515615:Mycobacterium tuberculosis 94_M4241A, 515617:Mycobacterium tuberculosis T92, 141349:Mycobacterium lentiflavum, 451644:Mycobacterium conceptionense, 1772287:Mycobacterium sp. GA-1199, 244292:Myco…	745408:Rhodococcus sp. JVH1, 101510:Rhodococcus jostii RHA1, 1129896:Rhodococcus opacus M213, 1195242:Rhodococcus wratislaviensis IFP 2016, 1165867:Rhodococcus imtechensis RKJ300 = JCM 13270, 44752:Rhodococcus wratislaviensis, 1793160:Rhodococcus sp. SC4, 186196:Rhodococcus sp. DK17, 132919:Rhodococcus jostii, 262776:Rhodococcus imtechensis, 37919:Rhodococcus opacus	Rhodococcus, genus, 1827	1827	genus	root,cellular organisms,Bacteria,Terrabacteria group,Actinobacteria,Actinobacteria,Corynebacteriales,Nocardiaceae,Rhodococcus	1069073:Amycolatopsis halophila
RAxML_bestTree.OG_02335	1236609:Mycobacterium bohemicum DSM 44277, 362242:Mycobacterium ulcerans Agy99, 1392003:Mycobacterium avium 11-0986, 1299332:Mycobacterium ulcerans str. Harvey, 1305738:Mycobacterium orygis, 443150:Mycobacterium tuberculosis CCDC5180, 512402:Mycobacterium heraklionense, 339268:Mycobacterium colombiense, 35617:Mycobacterium indicus pranii, 141349:Mycobacterium lentiflavum, 110505:Mycobacterium hec…	1996:Microtetraspora glauca	Microtetraspora glauca,1996	1996	species	root,cellular organisms,Bacteria,Terrabacteria group,Actinobacteria,Actinobacteria,Streptosporangiales,Streptosporangiaceae,Microtetraspora,Microtetraspora glauca	1415557:Streptomyces sp. WM6378, 387846:Streptomyces ahygroscopicus, 1609095:Streptomyces sp. NRRL F-4489, 285450:Streptomyces roseochromogenus, 1476877:Streptomyces sp. NRRL B-1347, 47760:Streptomyces aurantiacus, 164115:Streptomyces niveiscabiei, 405782:Streptacidiphilus anmyonensis, 1883:Streptomyces, 1155718:Streptomyces sp. MspMP-M5, 67386:Streptomyces yokosukanensis, 1003195:Streptomyces ca…
RAxML_bestTree.OG_02337	1545728:Mycobacterium sp. EPa45, 1236609:Mycobacterium bohemicum DSM 44277, 362242:Mycobacterium ulcerans Agy99, 1247747:Mycobacterium avium subsp. paratuberculosis S5, 1299332:Mycobacterium ulcerans str. Harvey, 228230:Mycobacterium canariasense, 98668:Mycobacterium septicum, 1802:Mycobacterium farcinogenes, 1001740:Mycobacterium abscessus 6G-0125-R, 1001741:Mycobacterium abscessus 6G-0125-S, 18…	286802:Segniliparus rotundus, 286804:Segniliparus rugosus	Segniliparus, genus, 286801	286801	genus	root,cellular organisms,Bacteria,Terrabacteria group,Actinobacteria,Actinobacteria,Corynebacteriales,Segniliparaceae,Segniliparus	84480:Amycolatopsis thermoflava, 257281:Nocardia concava, 1169152:Nocardia sp. CNY236, 1736458:Nocardia sp. Root136, 1141647:Nocardia arizonensis, 1463824:Nocardia sp. NRRL WC-3656, 1814:Amycolatopsis methanolica, 1141657:Nocardia vulneris, 132249:Nocardia veterana, 37919:Rhodococcus opacus, 1828:Rhodococcus fascians, 385957:Amycolatopsis sp. ATCC 39116, 228006:Nocardia tenerifensis, 1160137:Noca…
RAxML_bestTree.OG_02345	1209984:Mycobacterium mageritense DSM 44476 = CIP 104973, 431269:Mycobacterium setense, 1772285:Mycobacterium sp. IS-1742, 1797:Mycobacterium thermoresistibile, 228230:Mycobacterium canariasense, 39687:Mycobacterium austroafricanum, 1800:Mycobacterium chubuense, 98668:Mycobacterium septicum, 1802:Mycobacterium farcinogenes, 1804:Mycobacterium gilvum, 1001741:Mycobacterium abscessus 6G-0125-S, 180…	263909:Gordonia araii	Gordonia araii,263909	263909	species	root,cellular organisms,Bacteria,Terrabacteria group,Actinobacteria,Actinobacteria,Corynebacteriales,Gordoniaceae,Gordonia,Gordonia araii	84096:Gordonia alkanivorans, 2054:Gordonia bronchialis, 2055:Gordonia terrae, 175628:Gordonia paraffinivorans, 2061:Tsukamurella paurometabola, 320799:Gordonia soli, 168480:Gordonia namibiensis, 337191:Gordonia sp. KTR9, 1136941:Gordonia phthalatica, 1241906:Gordonia sp. NB4-1Y, 1121721:Gordonia kroppenstedtii, 1435068:Gordonia sp. HS-NH1, 1112204:Gordonia polyisoprenivorans VH2, 1108045:Gordonia…
RAxML_bestTree.OG_02348	1299328:Mycobacterium kansasii 824, 81858:Mycobacterium elephantis, 1768:Mycobacterium kansasii, 1800:Mycobacterium chubuense, 1772278:Mycobacterium sp. GA-1331, 1772279:Mycobacterium sp. GA-1379, 240125:Mycobacterium parascrofulaceum, 29311:Mycobacterium haemophilum	1300035:Bradyrhizobium retamae, 1736549:Lysobacter sp. Root494, 1035:Afipia felis, 280332:Bradyrhizobium jicamae, 1736407:Frateuria sp. Soil773, 433:Acetobacteraceae, 1380355:Bradyrhizobium sp. URHD0069, 53399:Hyphomicrobium denitrificans, 169176:Novosphingobium tardaugens, 489722:Mesorhizobium metallidurans, 44255:Bradyrhizobium oligotrophicum	Proteobacteria, phylum, 1224	1224	phylum	root,cellular organisms,Bacteria,Proteobacteria	1297569:Mesorhizobium metallidurans STM 2683, 46914:Devosia riboflavina, 48292:Hyphomicrobium zavarzinii, 1298913:Comamonadaceae bacterium URHA0028, 1736360:Rhizobium sp. Leaf391, 1574409:Mesorhizobium sp. F7, 1777866:Mesorhizobium erdmanii, 396:Rhizobium phaseoli, 484429:Sphingobium sp. YBL2, 1538158:Rhizobium acidisoli, 399:Neorhizobium galegae, 1736464:Pelomonas sp. Root1444, 335058:Pelomonas,…
RAxML_bestTree.OG_02350	1545728:Mycobacterium sp. EPa45, 1370121:Mycobacterium sp. UM_WWY, 37916:Mycobacterium chlorophenolicum, 1120797:Mycobacterium sp. 141, 1380386:Mycobacterium sp. URHB0044, 141349:Mycobacterium lentiflavum, 451644:Mycobacterium conceptionense, 1772287:Mycobacterium sp. GA-1199, 244292:Mycobacterium nebraskense, 1400902:Mycobacterium tuberculosis KT-0051, 487514:Mycobacterium kyorinense, 46351:Myco…	1866:Actinoplanes missouriensis, 1869:Actinoplanes utahensis, 1497974:Georgenia sp. SUBG003	Actinobacteria, class, 1760	1760	class	root,cellular organisms,Bacteria,Terrabacteria group,Actinobacteria,Actinobacteria	131568:Kineococcus radiotolerans
RAxML_bestTree.OG_02364	1763:Mycobacterium, 36809:Mycobacterium abscessus, 1774:Mycobacterium chelonae, 1001713:Mycobacterium abscessus subsp. bolletii 2B-0307, 1001716:Mycobacterium abscessus 3A-0122-S, 1001723:Mycobacterium abscessus 4S-0206, 83262:Mycobacterium immunogenum	1827:Rhodococcus, 1828:Rhodococcus fascians, 1829:Rhodococcus rhodochrous, 103816:Rhodococcus pyridinivorans, 1170698:Rhodococcus sp. R1101, 1736210:Rhodococcus sp. Leaf7, 1268303:Rhodococcus sp. AW25M09, 1564114:Rhodococcus sp. B7740, 29405:Microlunatus phosphovorus	Actinobacteria, class, 1760	1760	class	root,cellular organisms,Bacteria,Terrabacteria group,Actinobacteria,Actinobacteria	138336:Blastococcus saxobsidens, 1380353:Geodermatophilaceae bacterium URHB0062, 1380356:Blastococcus sp. URHD0036, 1861:Geodermatophilus obscurus, 446860:Kocuria flava, 186189:Xylanimonas cellulosilytica, 136273:Kocuria polaris, 1292021:Kocuria sp. UCD-OTCP, 1380347:Geodermatophilaceae bacterium URHB0048, 1660349:Kocuria sp. SM24M-10
RAxML_bestTree.OG_02365	1545728:Mycobacterium sp. EPa45, 431269:Mycobacterium setense, 362242:Mycobacterium ulcerans Agy99, 1772285:Mycobacterium sp. IS-1742, 761804:Mycobacterium europaeum, 1797:Mycobacterium thermoresistibile, 1299334:Mycobacterium xenopi 4042, 1236609:Mycobacterium bohemicum DSM 44277, 98668:Mycobacterium septicum, 1736457:Mycobacterium sp. Root135, 1091501:Mycobacterium tuberculosis RGTB423, 75922:M…	1827:Rhodococcus, 1829:Rhodococcus rhodochrous, 1830:Rhodococcus ruber, 38312:Rhodococcus rhodnii, 1170698:Rhodococcus sp. R1101, 103816:Rhodococcus pyridinivorans	Rhodococcus, genus, 1827	1827	genus	root,cellular organisms,Bacteria,Terrabacteria group,Actinobacteria,Actinobacteria,Corynebacteriales,Nocardiaceae,Rhodococcus	1736210:Rhodococcus sp. Leaf7, 1736319:Rhodococcus sp. Leaf278, 1828:Rhodococcus fascians, 1268303:Rhodococcus sp. AW25M09
RAxML_bestTree.OG_02366	1545728:Mycobacterium sp. EPa45, 1160711:Mycobacterium avium subsp. hominissuis A5, 1160712:Mycobacterium avium subsp. hominissuis 3388, 37916:Mycobacterium chlorophenolicum, 1120797:Mycobacterium sp. 141, 1380386:Mycobacterium sp. URHB0044, 141349:Mycobacterium lentiflavum, 1436723: uMycobacterium gastri Wayne, 451644:Mycobacterium conceptionense, 244292:Mycobacterium nebraskense, 1449048:Mycoba…	588672:Patulibacter americanus, 298163:Patulibacter minatonensis, 1380390:Solirubrobacterales bacterium URHD0059, 191495:Conexibacter woesei	Solirubrobacterales, order, 588673	588673	order	root,cellular organisms,Bacteria,Terrabacteria group,Actinobacteria,Thermoleophilia,Solirubrobacterales	367298:Phycicoccus, 1736379:Marmoricola sp. Leaf446, 639313:Hoyosella subflava, 1298863:Marmoricola sp. URHB0036, 103441:Pseudonocardia spinosispora, 313589:Janibacter sp. HTCC2649, 1736415:Phycicoccus sp. Soil803, 1658671:Arsenicicoccus sp. oral taxon 190, 1736414:Phycicoccus sp. Soil802, 359359:Smaragdicoccus niigatensis
RAxML_bestTree.OG_02368	1545728:Mycobacterium sp. EPa45, 1247747:Mycobacterium avium subsp. paratuberculosis S5, 1370121:Mycobacterium sp. UM_WWY, 1335321:Mycobacterium sp. MAC_011194_8550, 37916:Mycobacterium chlorophenolicum, 1120797:Mycobacterium sp. 141, 1380386:Mycobacterium sp. URHB0044, 141349:Mycobacterium lentiflavum, 1772287:Mycobacterium sp. GA-1199, 244292:Mycobacterium nebraskense, 1402967:Mycobacterium avi…	745408:Rhodococcus sp. JVH1, 1827:Rhodococcus, 1828:Rhodococcus fascians, 101510:Rhodococcus jostii RHA1, 1793160:Rhodococcus sp. SC4, 1807499:Rhodococcus sp. LB1, 1305835:Rhodococcus sp. JG-3, 1172184:Rhodococcus sp. 114MFTsu3.1, 1736302:Rhodococcus sp. Leaf233, 1268303:Rhodococcus sp. AW25M09, 44752:Rhodococcus wratislaviensis, 543736:Rhodococcus opacus PD630, 1564114:Rhodococcus sp. B7740, 115…	Rhodococcus, genus, 1827	1827	genus	root,cellular organisms,Bacteria,Terrabacteria group,Actinobacteria,Actinobacteria,Corynebacteriales,Nocardiaceae,Rhodococcus	1736322:Nocardioides sp. Leaf285, 1736324:Aeromicrobium sp. Leaf289, 1736325:Aeromicrobium sp. Leaf291, 1736521:Aeromicrobium sp. Root344, 1736306:Aeromicrobium sp. Leaf245, 795955:Nesterenkonia sp. F, 1348852:Mumia flava, 1381751:Brevibacterium sp. VCM10, 2041:Aeromicrobium erythreum, 1736317:Aeromicrobium sp. Leaf272, 397278:Marmoricola aequoreus
RAxML_bestTree.OG_02373	1545728:Mycobacterium sp. EPa45, 1370121:Mycobacterium sp. UM_WWY, 216594:Mycobacterium marinum M, 37916:Mycobacterium chlorophenolicum, 515617:Mycobacterium tuberculosis T92, 1380386:Mycobacterium sp. URHB0044, 1001736:Mycobacterium abscessus 6G-0728-S, 1436723: uMycobacterium gastri Wayne, 451644:Mycobacterium conceptionense, 1772287:Mycobacterium sp. GA-1199, 146020:Mycobacterium brisbanense, …	1444768:Kitasatospora sp. MBT63, 2063:Kitasatospora, 66896:Streptomyces griseoplanus, 356851:Micromonospora chokoriensis, 33876:Catenuloplanes japonicus, 1415541:Micromonospora sp. NRRL B-16802, 1463833:Streptomyces sp. NRRL B-24484, 53368:Hamadaea tsunoensis, 159449:Streptomyces scabrisporus	Actinobacteria, class, 1760	1760	class	root,cellular organisms,Bacteria,Terrabacteria group,Actinobacteria,Actinobacteria	84480:Amycolatopsis thermoflava, 452529:Streptomyces scopuliridis, 1157634:Streptomyces sp. Amel2xE9, 1157635:Streptomyces sp. ATexAB-D23, 1288079:Streptomyces sp. CNT318, 1415558:Streptomyces sp. WM6386, 1157638:Streptomyces sp. PsTaAH-124, 371720:Streptomyces monomycini, 1592329:Actinobacteria bacterium OV320, 1463820:Actinosporangium sp. NRRL B-3428, 1172181:Streptomyces sp. 303MFCol5.2, 14638…
RAxML_bestTree.OG_02388	1545728:Mycobacterium sp. EPa45, 1370120:Mycobacterium sp. UM_WGJ, 1370121:Mycobacterium sp. UM_WWY, 37916:Mycobacterium chlorophenolicum, 1120797:Mycobacterium sp. 141, 1380386:Mycobacterium sp. URHB0044, 141349:Mycobacterium lentiflavum, 451644:Mycobacterium conceptionense, 1772287:Mycobacterium sp. GA-1199, 244292:Mycobacterium nebraskense, 1449048:Mycobacterium sp. UNC280MFTsu5.1, 1449060:Myc…	1603258:Williamsia herbipolensis, 1313067:Williamsia sp. D3, 1736349:Williamsia sp. Leaf354	Williamsia, genus, 85043	85043	genus	root,cellular organisms,Bacteria,Terrabacteria group,Actinobacteria,Actinobacteria,Corynebacteriales,Williamsiaceae,Williamsia	1752066:Rhodococcus sp. KB6, 1463824:Nocardia sp. NRRL WC-3656, 1736210:Rhodococcus sp. Leaf7, 37919:Rhodococcus opacus, 1056816:Nocardia sp. BMG51109, 282685:Nocardia jiangxiensis, 374846:Rhodococcus sp. R04, 1323361:Rhodococcus defluvii, 224843:Rhodococcus sp. ADH, 1268303:Rhodococcus sp. AW25M09, 114259:Nocardia paucivorans, 1151061:Tsukamurella sp. 1534, 1301088:Rhodococcus sp. EsD8, 105579:T…
RAxML_bestTree.OG_02397	146018:Mycobacterium neworleansense, 1763:Mycobacterium, 431269:Mycobacterium setense, 1766:Mycobacterium fortuitum, 43304:Mycobacterium peregrinum, 1802:Mycobacterium farcinogenes, 98668:Mycobacterium septicum, 1298864:Mycobacterium sp. URHD0025, 1214102:Mycobacterium fortuitum subsp. fortuitum DSM 46621 = ATCC 6841, 547163:Mycobacterium vulneris, 451644:Mycobacterium conceptionense	33889:Brevibacterium casei, 2061:Tsukamurella paurometabola, 1121721:Gordonia kroppenstedtii	Actinobacteria, class, 1760	1760	class	root,cellular organisms,Bacteria,Terrabacteria group,Actinobacteria,Actinobacteria	1828:Rhodococcus fascians, 1522310:Mobilicoccus massiliensis, 266854:Granulicoccus phenolivorans, 1305835:Rhodococcus sp. JG-3, 1522317:Nigerium massiliense, 1736302:Rhodococcus sp. Leaf233, 1736431:Nocardioides sp. Root122, 38289:Corynebacterium jeikeium, 1564114:Rhodococcus sp. B7740, 1844:Nocardioides luteus, 1356405:Rhodococcus sp. PML026, 1231063:Microbacterium gorillae, 1276:Kytococcus sede…
RAxML_bestTree.OG_02416	1545728:Mycobacterium sp. EPa45, 1370120:Mycobacterium sp. UM_WGJ, 37916:Mycobacterium chlorophenolicum, 1380386:Mycobacterium sp. URHB0044, 141349:Mycobacterium lentiflavum, 1436723: uMycobacterium gastri Wayne, 1772287:Mycobacterium sp. GA-1199, 244292:Mycobacterium nebraskense, 1381559:Mycobacterium avium subsp. hominissuis 10-5606, 487514:Mycobacterium kyorinense, 487521:Mycobacterium intrace…	1760:Actinobacteria, 1827:Rhodococcus, 1828:Rhodococcus fascians, 1313067:Williamsia sp. D3, 1268303:Rhodococcus sp. AW25M09, 1564114:Rhodococcus sp. B7740, 1736319:Rhodococcus sp. Leaf278	Actinobacteria, class, 1760	1760	class	root,cellular organisms,Bacteria,Terrabacteria group,Actinobacteria,Actinobacteria	504832:Oligotropha carboxidovorans OM5, 551936:Bradyrhizobium sp. STM 3809, 2:Bacteria, 1380355:Bradyrhizobium sp. URHD0069, 211460:Afipia massiliensis, 1144325:Pseudomonas sp. GM21, 53254:Bosea thiooxidans, 364039:Azohydromonas australica, 1033:Afipia, 1034:Afipia clevelandensis, 1035:Afipia felis, 758796:Burkholderia sp. RPE67, 1144335:Pseudomonas sp. GM67, 1629713:Desulfobulbaceae bacterium BR…
RAxML_bestTree.OG_02423	1545728:Mycobacterium sp. EPa45, 1370121:Mycobacterium sp. UM_WWY, 37916:Mycobacterium chlorophenolicum, 710685:Mycobacterium rhodesiae NBB3, 515617:Mycobacterium tuberculosis T92, 1380386:Mycobacterium sp. URHB0044, 141349:Mycobacterium lentiflavum, 1772287:Mycobacterium sp. GA-1199, 244292:Mycobacterium nebraskense, 146020:Mycobacterium brisbanense, 487514:Mycobacterium kyorinense, 46351:Mycoba…	745408:Rhodococcus sp. JVH1, 1827:Rhodococcus, 1828:Rhodococcus fascians, 101510:Rhodococcus jostii RHA1, 1129896:Rhodococcus opacus M213, 1449068:Rhodococcus sp. UNC23MFCrub1.1, 1195242:Rhodococcus wratislaviensis IFP 2016, 1165867:Rhodococcus imtechensis RKJ300 = JCM 13270, 1172184:Rhodococcus sp. 114MFTsu3.1, 1268303:Rhodococcus sp. AW25M09, 44752:Rhodococcus wratislaviensis, 543736:Rhodococcu…	Rhodococcus, genus, 1827	1827	genus	root,cellular organisms,Bacteria,Terrabacteria group,Actinobacteria,Actinobacteria,Corynebacteriales,Nocardiaceae,Rhodococcus	1760:Actinobacteria, 105579:Tsukamurella pseudospumae, 1313067:Williamsia sp. D3, 83341:Gordonia rhizosphera, 47312:Tsukamurella pulmonis, 1172185:Nocardia sp. 348MFTsu5.1, 1603258:Williamsia herbipolensis, 1736349:Williamsia sp. Leaf354, 320799:Gordonia soli
RAxML_bestTree.OG_02427	1545728:Mycobacterium sp. EPa45, 1440774:Mycobacterium aromaticivorans JS19b1 = JCM 16368, 1370120:Mycobacterium sp. UM_WGJ, 1370121:Mycobacterium sp. UM_WWY, 37916:Mycobacterium chlorophenolicum, 1120797:Mycobacterium sp. 141, 557599:Mycobacterium kansasii ATCC 12478, 1380386:Mycobacterium sp. URHB0044, 1436723: uMycobacterium gastri Wayne, 1400886:Mycobacterium tuberculosis KT-0024, 1448504:Myc…	28049:Acidothermus cellulolyticus, 67386:Streptomyces yokosukanensis	Actinobacteria, class, 1760	1760	class	root,cellular organisms,Bacteria,Terrabacteria group,Actinobacteria,Actinobacteria	404386:Nonomuraea coxensis, 2020:Thermomonospora curvata, 58117:Microbispora rosea, 1691891:Nonomuraea sp. NBRC 110462, 1993:Actinomadura madurae, 316330:Microbispora sp. ATCC PTA-5024, 58123:Spirillospora albida, 1996:Microtetraspora glauca, 2001:Streptosporangium roseum, 1352348:Allosalinactinospora lopnorensis, 2006:Thermobispora bispora, 359159:Nonomuraea candida, 1566628:Microbispora sp. NBR…
RAxML_bestTree.OG_02465	1545728:Mycobacterium sp. EPa45, 1370120:Mycobacterium sp. UM_WGJ, 1370121:Mycobacterium sp. UM_WWY, 37916:Mycobacterium chlorophenolicum, 1380386:Mycobacterium sp. URHB0044, 141349:Mycobacterium lentiflavum, 1772287:Mycobacterium sp. GA-1199, 244292:Mycobacterium nebraskense, 1449060:Mycobacterium sp. UNCCL9, 487514:Mycobacterium kyorinense, 46351:Mycobacterium hassiacum, 487521:Mycobacterium in…	508770:Sciscionella marina, 1445613:Sciscionella sp. SE31	Sciscionella, genus, 596495	596495	genus	root,cellular organisms,Bacteria,Terrabacteria group,Actinobacteria,Actinobacteria,Pseudonocardiales,Pseudonocardiaceae,Sciscionella	211114:Allokutzneria albata
RAxML_bestTree.OG_02467	1763:Mycobacterium, 36809:Mycobacterium abscessus, 1001707:Mycobacterium abscessus subsp. bolletii 1S-154-0310, 1774:Mycobacterium chelonae, 1303024:Mycobacterium abscessus subsp. bolletii 50594, 1001714:Mycobacterium abscessus subsp. massiliense CCUG 48898 = JCM 15300, 1001715:Mycobacterium abscessus 3A-0122-R, 670516:Mycobacterium chelonae group, 1001723:Mycobacterium abscessus 4S-0206, 1299324…	47312:Tsukamurella pulmonis, 57704:Tsukamurella tyrosinosolvens, 105579:Tsukamurella pseudospumae, 2061:Tsukamurella paurometabola, 1151061:Tsukamurella sp. 1534	Tsukamurella, genus, 2060	2060	genus	root,cellular organisms,Bacteria,Terrabacteria group,Actinobacteria,Actinobacteria,Corynebacteriales,Tsukamurellaceae,Tsukamurella	84096:Gordonia alkanivorans, 2054:Gordonia bronchialis, 2055:Gordonia terrae, 175628:Gordonia paraffinivorans, 83341:Gordonia rhizosphera, 526226:Gordonia bronchialis DSM 43247, 1736349:Williamsia sp. Leaf354, 320799:Gordonia soli, 168480:Gordonia namibiensis, 337191:Gordonia sp. KTR9, 1313067:Williamsia sp. D3, 1136941:Gordonia phthalatica, 1121721:Gordonia kroppenstedtii, 1603258:Williamsia her…
RAxML_bestTree.OG_02469	1796:Mycobacterium senegalense, 228230:Mycobacterium canariasense, 1800:Mycobacterium chubuense, 1772:Mycobacterium smegmatis, 1802:Mycobacterium farcinogenes, 1736457:Mycobacterium sp. Root135, 1807:Mycobacterium obuense, 164757:Mycobacterium sp. JLS, 37916:Mycobacterium chlorophenolicum, 212767:Mycobacterium sp. JS623, 1380386:Mycobacterium sp. URHB0044, 431269:Mycobacterium setense, 1298864:My…	1380388:Nocardioides sp. URHA0032	Nocardioides sp. URHA0032,1380388	1380388	species	root,cellular organisms,Bacteria,Terrabacteria group,Actinobacteria,Actinobacteria,Propionibacteriales,Nocardioidaceae,Nocardioides,Nocardioides sp. URHA0032	53461:Nakamurella multipartita
RAxML_bestTree.OG_02477	1449048:Mycobacterium sp. UNC280MFTsu5.1, 1763:Mycobacterium, 244292:Mycobacterium nebraskense, 280871:Mycobacterium llatzerense, 1768:Mycobacterium kansasii, 1736391:Mycobacterium sp. Soil538, 1736504:Mycobacterium sp. Root265, 1136880:Mycobacterium pseudoshottsii JCM 15466, 56689:Mycobacterium mucogenicum, 1778:Mycobacterium gordonae, 261524:Mycobacterium liflandii, 1781:Mycobacterium marinum, …	288000:Bradyrhizobium sp. BTAi1, 551936:Bradyrhizobium sp. STM 3809, 1736363:Bradyrhizobium sp. Leaf396, 1380352:Bradyrhizobium sp. URHA0013, 29448:Bradyrhizobium elkanii, 630921:Bradyrhizobium embrapense, 196490:Bradyrhizobium sp. Ai1a-2, 551947:Bradyrhizobium sp. STM 3843, 280332:Bradyrhizobium jicamae, 280333:Bradyrhizobium pachyrhizi, 1223566:Bradyrhizobium sp. CCGE-LA001, 1038866:Bradyrhizob…	Bacteria, superkingdom, 2	2	superkingdom	root,cellular organisms,Bacteria	566466:gamma proteobacterium NOR5-3, 314285:Congregibacter litoralis KT71, 467094:Ilumatobacter coccineus, 467093:Ilumatobacter nonamiensis
RAxML_bestTree.OG_02496	431269:Mycobacterium setense, 362242:Mycobacterium ulcerans Agy99, 1299331:Mycobacterium intracellulare 1956, 1796:Mycobacterium senegalense, 1236609:Mycobacterium bohemicum DSM 44277, 1800:Mycobacterium chubuense, 1370121:Mycobacterium sp. UM_WWY, 1802:Mycobacterium farcinogenes, 1804:Mycobacterium gilvum, 1807:Mycobacterium obuense, 146020:Mycobacterium brisbanense, 261524:Mycobacterium lifland…	1469144:Streptomyces thermoautotrophicus, 211114:Allokutzneria albata	Actinobacteria, class, 1760	1760	class	root,cellular organisms,Bacteria,Terrabacteria group,Actinobacteria,Actinobacteria	1760:Actinobacteria, 209249:Nocardia niigatensis, 591158:Streptomyces sp. AA4, 1463846:Streptomyces sp. NRRL F-3213, 103441:Pseudonocardia spinosispora, 37330:Nocardia nova, 31958:Amycolatopsis orientalis, 66875:Streptomyces catenulae, 44060:Streptomyces megasporus, 346045:Amycolatopsis benzoatilytica, 135487:Nocardia cyriacigeorgica
RAxML_bestTree.OG_02497	1545728:Mycobacterium sp. EPa45, 1440774:Mycobacterium aromaticivorans JS19b1 = JCM 16368, 1370120:Mycobacterium sp. UM_WGJ, 1370121:Mycobacterium sp. UM_WWY, 1335321:Mycobacterium sp. MAC_011194_8550, 37916:Mycobacterium chlorophenolicum, 515615:Mycobacterium tuberculosis 94_M4241A, 1380386:Mycobacterium sp. URHB0044, 451644:Mycobacterium conceptionense, 1772287:Mycobacterium sp. GA-1199, 146018…	83341:Gordonia rhizosphera, 320799:Gordonia soli	Gordonia, genus, 2053	2053	genus	root,cellular organisms,Bacteria,Terrabacteria group,Actinobacteria,Actinobacteria,Corynebacteriales,Gordoniaceae,Gordonia	1348852:Mumia flava
RAxML_bestTree.OG_02498	1299328:Mycobacterium kansasii 824, 1236609:Mycobacterium bohemicum DSM 44277, 362242:Mycobacterium ulcerans Agy99, 1299331:Mycobacterium intracellulare 1956, 83332:Mycobacterium tuberculosis H37Rv, 1299333:Mycobacterium xenopi 3993, 46351:Mycobacterium hassiacum, 75922:Mycobacterium tusciae, 339268:Mycobacterium colombiense, 141349:Mycobacterium lentiflavum, 212767:Mycobacterium sp. JS623, 15668…	1298863:Marmoricola sp. URHB0036	Marmoricola sp. URHB0036,1298863	1298863	species	root,cellular organisms,Bacteria,Terrabacteria group,Actinobacteria,Actinobacteria,Propionibacteriales,Nocardioidaceae,Marmoricola,Marmoricola sp. URHB0036	196162:Nocardioides sp. JS614, 1736379:Marmoricola sp. Leaf446, 1380388:Nocardioides sp. URHA0032, 1380392:Nocardioides sp. URHA0020, 1736413:Nocardioides sp. Soil797, 1449070:Nocardioides sp. UNC345MFTsu5.1, 110319:Nocardioides sp. CF8, 1736488:Nocardioides sp. Root190, 281714:Nocardioides alkalitolerans, 1736475:Nocardioides sp. Root151, 1736408:Nocardioides sp. Soil774, 935866:Nocardioides sp.…
RAxML_bestTree.OG_02500	1545728:Mycobacterium sp. EPa45, 1247747:Mycobacterium avium subsp. paratuberculosis S5, 37916:Mycobacterium chlorophenolicum, 710685:Mycobacterium rhodesiae NBB3, 141349:Mycobacterium lentiflavum, 1436723: uMycobacterium gastri Wayne, 451644:Mycobacterium conceptionense, 244292:Mycobacterium nebraskense, 1449048:Mycobacterium sp. UNC280MFTsu5.1, 487514:Mycobacterium kyorinense, 146018:Mycobacter…	467093:Ilumatobacter nonamiensis	Ilumatobacter nonamiensis,467093	467093	species	root,cellular organisms,Bacteria,Terrabacteria group,Actinobacteria,Acidimicrobiia,Acidimicrobiales,Acidimicrobiaceae,Ilumatobacter,Ilumatobacter nonamiensis	1550402:marine actinobacterium MedAcidi-G3
RAxML_bestTree.OG_02503	1545728:Mycobacterium sp. EPa45, 1370118:Mycobacterium sp. UM_RHS, 1370120:Mycobacterium sp. UM_WGJ, 37916:Mycobacterium chlorophenolicum, 1120797:Mycobacterium sp. 141, 1791:Mycobacterium aurum, 1380386:Mycobacterium sp. URHB0044, 451644:Mycobacterium conceptionense, 1449060:Mycobacterium sp. UNCCL9, 46351:Mycobacterium hassiacum, 146018:Mycobacterium neworleansense, 146020:Mycobacterium brisban…	444608:Gryllotalpicola ginsengisoli, 1736431:Nocardioides sp. Root122, 1348852:Mumia flava, 83341:Gordonia rhizosphera, 320799:Gordonia soli	Actinobacteria, class, 1760	1760	class	root,cellular organisms,Bacteria,Terrabacteria group,Actinobacteria,Actinobacteria	1736321:Agreia sp. Leaf283, 1735682:Agreia sp. Leaf210, 36740:Dermabacter hominis, 1203568:Dermabacter sp. HFH0086, 1736305:Agreia sp. Leaf244, 1736340:Agreia sp. Leaf335, 110935:Agreia bicolorata
RAxML_bestTree.OG_02506	228230:Mycobacterium canariasense, 1800:Mycobacterium chubuense, 1772:Mycobacterium smegmatis, 1802:Mycobacterium farcinogenes, 1736457:Mycobacterium sp. Root135, 1807:Mycobacterium obuense, 37916:Mycobacterium chlorophenolicum, 212767:Mycobacterium sp. JS623, 1380386:Mycobacterium sp. URHB0044, 431269:Mycobacterium setense, 1298864:Mycobacterium sp. URHD0025, 246196:Mycobacterium smegmatis str. …	2033:Microbacterium testaceum, 96765:Microbacterium sp. B19, 1735677:Microbacterium sp. Leaf203	Microbacterium, genus, 33882	33882	genus	root,cellular organisms,Bacteria,Terrabacteria group,Actinobacteria,Actinobacteria,Micrococcales,Microbacteriaceae,Microbacterium	1736321:Agreia sp. Leaf283, 1735682:Agreia sp. Leaf210, 1736340:Agreia sp. Leaf335, 501023:Glaciibacter superstes
RAxML_bestTree.OG_02509	1299333:Mycobacterium xenopi 3993, 39687:Mycobacterium austroafricanum, 1800:Mycobacterium chubuense, 1736457:Mycobacterium sp. Root135, 1305738:Mycobacterium orygis, 75922:Mycobacterium tusciae, 164756:Mycobacterium sp. MCS, 37916:Mycobacterium chlorophenolicum, 212767:Mycobacterium sp. JS623, 459424:Mycobacterium liflandii 128FXT, 1310114:Mycobacterium tuberculosis CAS/NITR204, 1354119:Mycobact…	59930:Cyanobium gracile	Cyanobium gracile,59930	59930	species	root,cellular organisms,Bacteria,Terrabacteria group,Cyanobacteria/Melainabacteria group,Cyanobacteria,Synechococcales,Synechococcaceae,Cyanobium,Cyanobium gracile	1861:Geodermatophilus obscurus, 266854:Granulicoccus phenolivorans, 479431:Nakamurella multipartita DSM 44233, 656366:Arthrobacter alpinus, 53461:Nakamurella multipartita, 582680:Microbacterium azadirachtae
RAxML_bestTree.OG_02510	1800:Mycobacterium chubuense, 1736457:Mycobacterium sp. Root135, 1807:Mycobacterium obuense, 75922:Mycobacterium tusciae, 710421:Mycobacterium chubuense NBB4, 37916:Mycobacterium chlorophenolicum, 1380386:Mycobacterium sp. URHB0044, 1772283:Mycobacterium sp. GA-2829, 1370121:Mycobacterium sp. UM_WWY, 1214915:Mycobacterium smegmatis MKD8, 1736391:Mycobacterium sp. Soil538, 134601:Mycobacterium goo…	1151061:Tsukamurella sp. 1534	Tsukamurella sp. 1534,1151061	1151061	species	root,cellular organisms,Bacteria,Terrabacteria group,Actinobacteria,Actinobacteria,Corynebacteriales,Tsukamurellaceae,Tsukamurella,Tsukamurella sp. 1534	84595:Gordonia polyisoprenivorans
RAxML_bestTree.OG_02513	1209984:Mycobacterium mageritense DSM 44476 = CIP 104973, 431269:Mycobacterium setense, 1797:Mycobacterium thermoresistibile, 228230:Mycobacterium canariasense, 1150599:Mycobacterium phlei RIVM601174, 1800:Mycobacterium chubuense, 98668:Mycobacterium septicum, 1802:Mycobacterium farcinogenes, 1001713:Mycobacterium abscessus subsp. bolletii 2B-0307, 1804:Mycobacterium gilvum, 46351:Mycobacterium h…	146820:Streptomyces stelliscabiei	Streptomyces stelliscabiei,146820	146820	species	root,cellular organisms,Bacteria,Terrabacteria group,Actinobacteria,Actinobacteria,Streptomycetales,Streptomycetaceae,Streptomyces,Streptomyces stelliscabiei	1911:Streptomyces griseus, 427918:Nitriliruptor alkaliphilus, 1839:Nocardioides
RAxML_bestTree.OG_02516	228230:Mycobacterium canariasense, 1370121:Mycobacterium sp. UM_WWY, 1802:Mycobacterium farcinogenes, 1810:Mycobacterium vaccae, 1380386:Mycobacterium sp. URHB0044, 431269:Mycobacterium setense, 43304:Mycobacterium peregrinum, 1298864:Mycobacterium sp. URHD0025, 670516:Mycobacterium chelonae group, 134601:Mycobacterium goodii, 451644:Mycobacterium conceptionense, 36809:Mycobacterium abscessus, 53…	84595:Gordonia polyisoprenivorans	Gordonia polyisoprenivorans,84595	84595	species	root,cellular organisms,Bacteria,Terrabacteria group,Actinobacteria,Actinobacteria,Corynebacteriales,Gordoniaceae,Gordonia,Gordonia polyisoprenivorans	257281:Nocardia concava, 1736458:Nocardia sp. Root136, 1141647:Nocardia arizonensis, 1463824:Nocardia sp. NRRL WC-3656, 1141657:Nocardia vulneris, 132249:Nocardia veterana, 1823:Nocardia otitidiscaviarum, 228006:Nocardia tenerifensis, 1056816:Nocardia sp. BMG51109, 85688:Nocardia cerradoensis, 282685:Nocardia jiangxiensis, 259390:Nocardia takedensis, 135487:Nocardia cyriacigeorgica, 1160137:Nocar…
RAxML_bestTree.OG_02519	362242:Mycobacterium ulcerans Agy99, 1795:Mycobacterium neoaurum, 1796:Mycobacterium senegalense, 228230:Mycobacterium canariasense, 1001736:Mycobacterium abscessus 6G-0728-S, 98668:Mycobacterium septicum, 1802:Mycobacterium farcinogenes, 1001713:Mycobacterium abscessus subsp. bolletii 2B-0307, 1736457:Mycobacterium sp. Root135, 1806:Mycobacterium microti, 46351:Mycobacterium hassiacum, 512402:My…	286802:Segniliparus rotundus	Segniliparus rotundus,286802	286802	species	root,cellular organisms,Bacteria,Terrabacteria group,Actinobacteria,Actinobacteria,Corynebacteriales,Segniliparaceae,Segniliparus,Segniliparus rotundus	1136941:Gordonia phthalatica, 249058:Gordonia otitidis, 105579:Tsukamurella pseudospumae, 644548:Gordonia neofelifaecis NRRL B-59395, 57704:Tsukamurella tyrosinosolvens, 1241906:Gordonia sp. NB4-1Y, 173559:Gordonia sihwensis, 2061:Tsukamurella paurometabola, 83341:Gordonia rhizosphera, 47312:Tsukamurella pulmonis, 84595:Gordonia polyisoprenivorans, 53427:Gordonia hirsuta, 36820:Gordonia aichiensi…
RAxML_bestTree.OG_02530	1236609:Mycobacterium bohemicum DSM 44277, 362242:Mycobacterium ulcerans Agy99, 1299332:Mycobacterium ulcerans str. Harvey, 1299334:Mycobacterium xenopi 4042, 1299329:Mycobacterium avium subsp. avium 2285 (S), 1160712:Mycobacterium avium subsp. hominissuis 3388, 1091500:Mycobacterium tuberculosis RGTB327, 443149:Mycobacterium tuberculosis CCDC5079, 1806:Mycobacterium microti, 1324269:Mycobacteriu…	1703390:Betaproteobacteria bacterium SG8_39	Betaproteobacteria bacterium SG8_39,1703390	1703390	species	root,cellular organisms,Bacteria,Proteobacteria,Betaproteobacteria,unclassified Betaproteobacteria,unclassified Betaproteobacteria (miscellaneous),Betaproteobacteria bacterium SG8_39	32002:Achromobacter denitrificans, 105219:Ralstonia mannitolilytica, 433924:Pseudacidovorax intermedius, 519:Bordetella parapertussis, 32008:Burkholderia, 1380362:Ralstonia sp. UNC404CL21Col, 1746199:Bordetella sp. N, 445709:Pandoraea thiooxydans, 1736464:Pelomonas sp. Root1444, 407:Methylobacterium, 34073:Variovorax paradoxus, 1795631:Variovorax sp. PAMC 28711, 1217052:Ralstonia sp. A12, 28450:B…
RAxML_bestTree.OG_02545	1299328:Mycobacterium kansasii 824, 1236609:Mycobacterium bohemicum DSM 44277, 362242:Mycobacterium ulcerans Agy99, 1299327:Mycobacterium kansasii 732, 1299332:Mycobacterium ulcerans str. Harvey, 1299333:Mycobacterium xenopi 3993, 1440774:Mycobacterium aromaticivorans JS19b1 = JCM 16368, 1800:Mycobacterium chubuense, 216594:Mycobacterium marinum M, 710421:Mycobacterium chubuense NBB4, 318425:Myco…	235985:Streptacidiphilus jiangxiensis, 411235:Streptacidiphilus melanogenes, 105420:Streptacidiphilus neutrinimicus, 405782:Streptacidiphilus anmyonensis, 405783:Streptacidiphilus rugosus	Streptacidiphilus, genus, 228398	228398	genus	root,cellular organisms,Bacteria,Terrabacteria group,Actinobacteria,Actinobacteria,Streptomycetales,Streptomycetaceae,Streptacidiphilus	304901:Actinospica robiniae, 479433:Catenulispora acidiphila DSM 44928, 105422:Streptacidiphilus carbonis, 58352:Kitasatospora mediocidica, 105425:Streptacidiphilus albus, 89050:Streptomyces yeochonensis, 1427391:Saccharothrix sp. ST-888, 436229:Streptacidiphilus jeojiense, 304895:Catenulispora acidiphila
RAxML_bestTree.OG_02546	1236609:Mycobacterium bohemicum DSM 44277, 362242:Mycobacterium ulcerans Agy99, 1299331:Mycobacterium intracellulare 1956, 1299332:Mycobacterium ulcerans str. Harvey, 1299333:Mycobacterium xenopi 3993, 1324269:Mycobacterium sp. TKK-01-0059, 261524:Mycobacterium liflandii, 115862:Mycobacterium caprae, 1335321:Mycobacterium sp. MAC_011194_8550, 339268:Mycobacterium colombiense, 1335422:Mycobacteriu…	1793160:Rhodococcus sp. SC4, 1833:Rhodococcus erythropolis	Rhodococcus, genus, 1827	1827	genus	root,cellular organisms,Bacteria,Terrabacteria group,Actinobacteria,Actinobacteria,Corynebacteriales,Nocardiaceae,Rhodococcus	675635:Pseudonocardia dioxanivorans CB1190, 240495:Pseudonocardia dioxanivorans
RAxML_bestTree.OG_02547	875328:Mycobacterium sinense	263908:Gordonia effusa, 1828:Rhodococcus fascians	Corynebacteriales, order, 85007	85007	order	root,cellular organisms,Bacteria,Terrabacteria group,Actinobacteria,Actinobacteria,Corynebacteriales	285568:Streptomyces bungoensis, 1889:Streptomyces ambofaciens, 1069073:Amycolatopsis halophila, 1519493:Streptomyces sp. NRRL B-3648, 1969:Streptomyces chartreusis, 1463880:Streptomyces sp. NRRL S-1022, 1609095:Streptomyces sp. NRRL F-4489, 1463884:Streptomyces sp. NRRL S-146, 278992:Streptomyces ambofaciens ATCC 23877, 66865:Streptomyces afghaniensis, 42684:Streptomyces collinus, 1415549:Strepto…
RAxML_bestTree.OG_02552	1545728:Mycobacterium sp. EPa45, 1370120:Mycobacterium sp. UM_WGJ, 37916:Mycobacterium chlorophenolicum, 141349:Mycobacterium lentiflavum, 525368:Mycobacterium parascrofulaceum ATCC BAA-614, 451644:Mycobacterium conceptionense, 1772287:Mycobacterium sp. GA-1199, 244292:Mycobacterium nebraskense, 487514:Mycobacterium kyorinense, 46351:Mycobacterium hassiacum, 146018:Mycobacterium neworleansense, 1…	745408:Rhodococcus sp. JVH1, 1827:Rhodococcus, 260936:Rhodococcus sp. RD6.2, 1449069:Rhodococcus sp. UNC363MFTsu5.1, 44752:Rhodococcus wratislaviensis, 543736:Rhodococcus opacus PD630, 186196:Rhodococcus sp. DK17, 132919:Rhodococcus jostii, 262776:Rhodococcus imtechensis, 1793160:Rhodococcus sp. SC4, 300028:Rhodococcus triatomae, 1278078:Rhodococcus triatomae BKS 15-14, 37919:Rhodococcus opacus	Rhodococcus, genus, 1827	1827	genus	root,cellular organisms,Bacteria,Terrabacteria group,Actinobacteria,Actinobacteria,Corynebacteriales,Nocardiaceae,Rhodococcus	103808:Rhodococcus sp. AD45, 1752066:Rhodococcus sp. KB6, 1828:Rhodococcus fascians, 1833:Rhodococcus erythropolis, 1313067:Williamsia sp. D3, 1736302:Rhodococcus sp. Leaf233, 1268303:Rhodococcus sp. AW25M09, 1617904:Rhodococcus sp. 311R, 1564114:Rhodococcus sp. B7740, 1172185:Nocardia sp. 348MFTsu5.1, 1736319:Rhodococcus sp. Leaf278
RAxML_bestTree.OG_02553	1736457:Mycobacterium sp. Root135, 1380386:Mycobacterium sp. URHB0044, 1763:Mycobacterium, 146020:Mycobacterium brisbanense, 258533:Mycobacterium cosmeticum, 228230:Mycobacterium canariasense, 1736391:Mycobacterium sp. Soil538, 1800:Mycobacterium chubuense, 134601:Mycobacterium goodii, 1772:Mycobacterium smegmatis, 1807:Mycobacterium obuense, 53462:Mycobacterium mageritense, 1370121:Mycobacterium…	49185:Kineosporia aurantiaca, 40571:Lentzea albidocapillata, 1298863:Marmoricola sp. URHB0036, 298654:Frankia inefficax, 298655:Frankia sp. CN3	Actinobacteria, class, 1760	1760	class	root,cellular organisms,Bacteria,Terrabacteria group,Actinobacteria,Actinobacteria	1923:Streptomyces phaeochromogenes, 1415557:Streptomyces sp. WM6378, 1157638:Streptomyces sp. PsTaAH-124, 191495:Conexibacter woesei, 1428620:Streptomyces humi, 67348:Streptomyces prunicolor, 452529:Streptomyces scopuliridis, 1463861:Streptomyces sp. NRRL F-525, 1203257:Streptomyces sp. AA1529, 208443:Amycolatopsis balhimycina, 1463868:Streptomyces sp. NRRL F-5650, 1561022:Streptomyces sp. CCM_MD…
RAxML_bestTree.OG_02554	1299328:Mycobacterium kansasii 824, 431269:Mycobacterium setense, 362242:Mycobacterium ulcerans Agy99, 1324261:Mycobacterium tuberculosis TKK-01-0051, 761804:Mycobacterium europaeum, 228230:Mycobacterium canariasense, 1236609:Mycobacterium bohemicum DSM 44277, 98668:Mycobacterium septicum, 1305738:Mycobacterium orygis, 146020:Mycobacterium brisbanense, 261524:Mycobacterium liflandii, 120793:Mycob…	38312:Rhodococcus rhodnii	Rhodococcus rhodnii,38312	38312	species	root,cellular organisms,Bacteria,Terrabacteria group,Actinobacteria,Actinobacteria,Corynebacteriales,Nocardiaceae,Rhodococcus,Rhodococcus rhodnii	1827:Rhodococcus, 1828:Rhodococcus fascians
RAxML_bestTree.OG_02570	1545728:Mycobacterium sp. EPa45, 1236609:Mycobacterium bohemicum DSM 44277, 362242:Mycobacterium ulcerans Agy99, 1795:Mycobacterium neoaurum, 1078020:Mycobacterium thermoresistibile ATCC 19527, 1797:Mycobacterium thermoresistibile, 228230:Mycobacterium canariasense, 39687:Mycobacterium austroafricanum, 1800:Mycobacterium chubuense, 1736457:Mycobacterium sp. Root135, 1305739:Mycobacterium orygis 1…	41950:Candidatus Microthrix parvicella	Candidatus Microthrix parvicella,41950	41950	species	root,cellular organisms,Bacteria,Terrabacteria group,Actinobacteria,Acidimicrobiia,Acidimicrobiales,Microthrixaceae,Candidatus Microthrix,Candidatus Microthrix parvicella	467094:Ilumatobacter coccineus, 1839:Nocardioides
RAxML_bestTree.OG_02573	1763:Mycobacterium, 1091046:Mycobacterium abscessus subsp. bolletii BD, 36809:Mycobacterium abscessus, 1774:Mycobacterium chelonae, 1335410:Mycobacterium abscessus MAB_030201_1075, 670516:Mycobacterium chelonae group, 1335416:Mycobacterium abscessus MAB_110811_1470, 1299325:Mycobacterium abscessus subsp. bolletii 103, 83262:Mycobacterium immunogenum	286802:Segniliparus rotundus	Segniliparus rotundus,286802	286802	species	root,cellular organisms,Bacteria,Terrabacteria group,Actinobacteria,Actinobacteria,Corynebacteriales,Segniliparaceae,Segniliparus,Segniliparus rotundus	282685:Nocardia jiangxiensis
RAxML_bestTree.OG_02575	515617:Mycobacterium tuberculosis T92, 1765:Mycobacterium bovis, 1768:Mycobacterium kansasii, 348776:Mycobacterium tuberculosis C, 1305738:Mycobacterium orygis, 1078763:Mycobacterium tuberculosis NCGM2209, 1091500:Mycobacterium tuberculosis RGTB327, 1773:Mycobacterium tuberculosis, 1777:Mycobacterium gastri, 1304279:Mycobacterium tuberculosis str. Haarlem/NITR202, 78331:Mycobacterium canettii, 12…	103733:Saccharothrix syringae, 1415542:Saccharothrix sp. NRRL B-16348	Saccharothrix, genus, 2071	2071	genus	root,cellular organisms,Bacteria,Terrabacteria group,Actinobacteria,Actinobacteria,Pseudonocardiales,Pseudonocardiaceae,Saccharothrix	1141647:Nocardia arizonensis, 426716:Nocardia rhamnosiphila, 1823:Nocardia otitidiscaviarum
RAxML_bestTree.OG_02576	1545728:Mycobacterium sp. EPa45, 1736457:Mycobacterium sp. Root135, 1795:Mycobacterium neoaurum, 228230:Mycobacterium canariasense, 39687:Mycobacterium austroafricanum, 1800:Mycobacterium chubuense, 98668:Mycobacterium septicum, 1802:Mycobacterium farcinogenes, 1804:Mycobacterium gilvum, 1807:Mycobacterium obuense, 1810:Mycobacterium vaccae, 164757:Mycobacterium sp. JLS, 115862:Mycobacterium capr…	103808:Rhodococcus sp. AD45, 1384060:Rhodococcus sp. P27, 1381122:Rhodococcus erythropolis DN1, 1441923:Rhodococcus rhodochrous KG-21, 103816:Rhodococcus pyridinivorans, 1170698:Rhodococcus sp. R1101, 1807499:Rhodococcus sp. LB1, 713612:Rhodococcus sp. Chr-9, 1752066:Rhodococcus sp. KB6, 1736210:Rhodococcus sp. Leaf7, 685727:Rhodococcus hoagii 103S, 1617904:Rhodococcus sp. 311R, 935199:Rhodococcu…	Rhodococcus, genus, 1827	1827	genus	root,cellular organisms,Bacteria,Terrabacteria group,Actinobacteria,Actinobacteria,Corynebacteriales,Nocardiaceae,Rhodococcus	286804:Segniliparus rugosus
RAxML_bestTree.OG_02592	1001728:Mycobacterium abscessus 5S-0304, 1001730:Mycobacterium abscessus 5S-0708, 1797:Mycobacterium thermoresistibile, 1800:Mycobacterium chubuense, 98668:Mycobacterium septicum, 1802:Mycobacterium farcinogenes, 1804:Mycobacterium gilvum, 1448717:Mycobacterium tuberculosis M1787, 1807:Mycobacterium obuense, 1810:Mycobacterium vaccae, 1772277:Mycobacterium sp. IS-3022, 261524:Mycobacterium liflan…	1760:Actinobacteria, 1313067:Williamsia sp. D3	Actinobacteria, class, 1760	1760	class	root,cellular organisms,Bacteria,Terrabacteria group,Actinobacteria,Actinobacteria	2054:Gordonia bronchialis, 2055:Gordonia terrae, 2061:Tsukamurella paurometabola, 1463824:Nocardia sp. NRRL WC-3656, 1736210:Rhodococcus sp. Leaf7, 37919:Rhodococcus opacus, 168480:Gordonia namibiensis, 1165867:Rhodococcus imtechensis RKJ300 = JCM 13270, 1056816:Nocardia sp. BMG51109, 282685:Nocardia jiangxiensis, 374846:Rhodococcus sp. R04, 1268303:Rhodococcus sp. AW25M09, 286802:Segniliparus ro…
RAxML_bestTree.OG_02605	1545728:Mycobacterium sp. EPa45, 1236609:Mycobacterium bohemicum DSM 44277, 362242:Mycobacterium ulcerans Agy99, 1772285:Mycobacterium sp. IS-1742, 761804:Mycobacterium europaeum, 228230:Mycobacterium canariasense, 1305738:Mycobacterium orygis, 1762962:Mycobacterium sp. M26, 164756:Mycobacterium sp. MCS, 212767:Mycobacterium sp. JS623, 459424:Mycobacterium liflandii 128FXT, 480418:Mycobacterium l…	1169154:Streptomyces sp. CNT372, 1892:Streptomyces anulatus, 1169158:Streptomyces sp. CNS615, 1996:Microtetraspora glauca, 1229203:actinobacterium LLX17, 1908:Streptomyces globisporus, 1883:Streptomyces	Actinobacteria, class, 1760	1760	class	root,cellular organisms,Bacteria,Terrabacteria group,Actinobacteria,Actinobacteria	1463936:Streptomyces sp. NRRL WC-3773, 1286821:Streptomyces sp. WMMB 322, 68262:Streptomyces regalis, 1289387:Streptomyces sp. TAA204, 1305837:Streptomyces sp. CNS606, 1662446:Streptomyces sp. HNS054, 1577588:Streptomyces sp. JHA19, 1463927:Streptomyces sp. NRRL WC-3641, 29306:Streptomyces griseoluteus, 1463932:Streptomyces sp. NRRL WC-3719, 1951:Streptomyces purpureus
RAxML_bestTree.OG_02606	1306400:Mycobacterium tuberculosis str. Beijing/NITR203, 1299330:Mycobacterium avium subsp. avium 2285 (R), 1773:Mycobacterium tuberculosis, 1304279:Mycobacterium tuberculosis str. Haarlem/NITR202	53461:Nakamurella multipartita	Nakamurella multipartita,53461	53461	species	root,cellular organisms,Bacteria,Terrabacteria group,Actinobacteria,Actinobacteria,Nakamurellales,Nakamurellaceae,Nakamurella,Nakamurella multipartita	66377:Streptomyces violens, 1737066:Streptomyces sp. AVP053U2, 58123:Spirillospora albida, 1463853:Streptomyces sp. NRRL F-5008, 1265492:Streptomyces sp. FxanaA7, 1547867:Streptomyces sp. NBRC 110035, 38300:Streptomyces pristinaespiralis, 718014:Microbispora sp. GMKU363
RAxML_bestTree.OG_02607	39687:Mycobacterium austroafricanum, 1800:Mycobacterium chubuense, 1804:Mycobacterium gilvum, 1807:Mycobacterium obuense, 75922:Mycobacterium tusciae, 37916:Mycobacterium chlorophenolicum, 212767:Mycobacterium sp. JS623, 1566885:Mycobacterium komanii, 1566886:Mycobacterium malmesburyense, 1747766:Mycobacterium sp. NAZ190054, 81858:Mycobacterium elephantis, 1736391:Mycobacterium sp. Soil538, 11053…	1550402:marine actinobacterium MedAcidi-G3, 445220:Reyranella massiliensis, 1655564:Acidimicrobium sp. BACL27 MAG-120823-bin4, 1655565:Acidimicrobium sp. BACL17 MAG-120924-bin0, 1655566:Acidimicrobium sp. BACL19 MAG-120924-bin39, 467093:Ilumatobacter nonamiensis, 467094:Ilumatobacter coccineus, 1655583:Acidimicrobiia bacterium BACL6 MAG-120924-bin43	Bacteria, superkingdom, 2	2	superkingdom	root,cellular organisms,Bacteria	882856:Pseudonocardia sp. P2, 1380390:Solirubrobacterales bacterium URHD0059, 80871:Cryptosporangium arvum
RAxML_bestTree.OG_02625	572418:Mycobacterium africanum GM041182, 83331:Mycobacterium tuberculosis CDC1551, 911237:Mycobacterium tuberculosis CDC1551A, 1305738:Mycobacterium orygis, 1384084:Mycobacterium bovis 04-303, 1310114:Mycobacterium tuberculosis CAS/NITR204, 1310115:Mycobacterium tuberculosis EAI5/NITR206, 1448614:Mycobacterium tuberculosis M1004, 1205674:Mycobacterium canettii CIPT 140070010, 1205675:Mycobacteriu…	1463842:Streptomyces sp. NRRL F-2664	Streptomyces sp. NRRL F-2664,1463842	1463842	species	root,cellular organisms,Bacteria,Terrabacteria group,Actinobacteria,Actinobacteria,Streptomycetales,Streptomycetaceae,Streptomyces,Streptomyces sp. NRRL F-2664	38312:Rhodococcus rhodnii, 860235:Kibdelosporangium phytohabitans, 283811:Stackebrandtia nassauensis, 703222:Kibdelosporangium sp. MJ126-NF4
RAxML_bestTree.OG_02633	1764:Mycobacterium avium, 1797:Mycobacterium thermoresistibile, 1736391:Mycobacterium sp. Soil538, 1800:Mycobacterium chubuense, 350058:Mycobacterium vanbaalenii PYR-1, 1772:Mycobacterium smegmatis, 1773:Mycobacterium tuberculosis, 1324269:Mycobacterium sp. TKK-01-0059, 43304:Mycobacterium peregrinum, 1041522:Mycobacterium colombiense CECT 3035, 164756:Mycobacterium sp. MCS, 164757:Mycobacterium …	1672219:Cellulomonas sp. A375-1	Cellulomonas sp. A375-1,1672219	1672219	species	root,cellular organisms,Bacteria,Terrabacteria group,Actinobacteria,Actinobacteria,Micrococcales,Cellulomonadaceae,Cellulomonas,Cellulomonas sp. A375-1	632772:Rhodococcus opacus B4, 101510:Rhodococcus jostii RHA1, 103733:Saccharothrix syringae, 543736:Rhodococcus opacus PD630, 1179773:Saccharothrix espanaensis DSM 44229, 1415166:Nocardia nova SH22a, 37919:Rhodococcus opacus
RAxML_bestTree.OG_02636	1299328:Mycobacterium kansasii 824, 1236609:Mycobacterium bohemicum DSM 44277, 362242:Mycobacterium ulcerans Agy99, 83331:Mycobacterium tuberculosis CDC1551, 1806:Mycobacterium microti, 339268:Mycobacterium colombiense, 1168287:Mycobacterium sp. MOTT36Y, 1168288:Mycobacterium sp. H4Y, 35617:Mycobacterium indicus pranii, 141349:Mycobacterium lentiflavum, 44454:Mycobacterium avium subsp. avium, 109…	53461:Nakamurella multipartita, 1736431:Nocardioides sp. Root122	Actinobacteria, class, 1760	1760	class	root,cellular organisms,Bacteria,Terrabacteria group,Actinobacteria,Actinobacteria	1653480:Alloactinosynnema sp. L-07, 571913:Luteipulveratus mongoliensis, 35754:Dactylosporangium aurantiacum, 135947:Actinoplanes awajinensis subsp. mycoplanecinus, 110319:Nocardioides sp. CF8, 543632:Actinoplanes subtropicus
RAxML_bestTree.OG_02639	110539:Mycobacterium vanbaalenii, 1736391:Mycobacterium sp. Soil538	392736:Uliginosibacterium gangwonense, 1736487:Noviherbaspirillum sp. Root189	Betaproteobacteria, class, 28216	28216	class	root,cellular organisms,Bacteria,Proteobacteria,Betaproteobacteria	1827:Rhodococcus, 1830:Rhodococcus ruber
RAxML_bestTree.OG_02650	1392000:Mycobacterium avium 10-5581, 1236609:Mycobacterium bohemicum DSM 44277, 362242:Mycobacterium ulcerans Agy99, 1795:Mycobacterium neoaurum, 1229516:Mycobacterium marinum str. Europe, 1802:Mycobacterium farcinogenes, 1448791:Mycobacterium tuberculosis M2440, 1736504:Mycobacterium sp. Root265, 75922:Mycobacterium tusciae, 261524:Mycobacterium liflandii, 339268:Mycobacterium colombiense, 14271…	1136941:Gordonia phthalatica, 1121721:Gordonia kroppenstedtii, 410332:Gordonia malaquae, 2053:Gordonia, 173559:Gordonia sihwensis	Gordonia, genus, 2053	2053	genus	root,cellular organisms,Bacteria,Terrabacteria group,Actinobacteria,Actinobacteria,Corynebacteriales,Gordoniaceae,Gordonia	83656:Streptomyces tsukubensis, 1641402:Pseudonocardia sp. HH130629-09
RAxML_bestTree.OG_02665	1299328:Mycobacterium kansasii 824, 1236609:Mycobacterium bohemicum DSM 44277, 362242:Mycobacterium ulcerans Agy99, 1299333:Mycobacterium xenopi 3993, 1800:Mycobacterium chubuense, 1226750:Mycobacterium phlei DSM 43239 = CCUG 21000, 1305738:Mycobacterium orygis, 1299330:Mycobacterium avium subsp. avium 2285 (R), 1806:Mycobacterium microti, 1762962:Mycobacterium sp. M26, 1772277:Mycobacterium sp. …	1522368:Modestobacter caceresii, 1736354:Geodermatophilus sp. Leaf369, 1736356:Modestobacter sp. Leaf380, 412687:Intrasporangium oryzae	Actinobacteria, class, 1760	1760	class	root,cellular organisms,Bacteria,Terrabacteria group,Actinobacteria,Actinobacteria	1861:Geodermatophilus obscurus
RAxML_bestTree.OG_02669	1763:Mycobacterium	49185:Kineosporia aurantiaca, 1519490:Streptomyces sp. NRRL WC-3618, 1592326:Actinobacteria bacterium OK006, 1592329:Actinobacteria bacterium OV320, 66378:Streptomyces yerevanensis, 68239:Streptomyces mirabilis, 196914:Actinoplanes friuliensis	Actinobacteria, class, 1760	1760	class	root,cellular organisms,Bacteria,Terrabacteria group,Actinobacteria,Actinobacteria	33876:Catenuloplanes japonicus
RAxML_bestTree.OG_02670	875328:Mycobacterium sinense, 1772283:Mycobacterium sp. GA-2829	35751:Sporichthya polymorpha	Sporichthya polymorpha,35751	35751	species	root,cellular organisms,Bacteria,Terrabacteria group,Actinobacteria,Actinobacteria,Frankiales,Sporichthyaceae,Sporichthya,Sporichthya polymorpha	51:Chondromyces apiculatus
RAxML_bestTree.OG_02679	1545728:Mycobacterium sp. EPa45, 1795:Mycobacterium neoaurum, 228230:Mycobacterium canariasense, 39687:Mycobacterium austroafricanum, 1800:Mycobacterium chubuense, 98668:Mycobacterium septicum, 1802:Mycobacterium farcinogenes, 1804:Mycobacterium gilvum, 1807:Mycobacterium obuense, 75922:Mycobacterium tusciae, 164757:Mycobacterium sp. JLS, 1440774:Mycobacterium aromaticivorans JS19b1 = JCM 16368, …	56448:Xanthomonas arboricola, 1380354:Cellulomonas sp. URHE0023, 40324:Stenotrophomonas maltophilia, 56454:Xanthomonas hortorum, 11:Cellulomonas gilvus, 533267:Actinopolymorpha alba, 1453999:Candidatus Accumulibacter sp. SK-02, 1690268:Acidovorax sp. SD340, 512030:Acidovorax sp. NO-1, 231455:Dyella japonica, 1304865:Cellulomonas sp. KRMCY2, 1401257:Xanthomonas citri pv. glycines str. 8ra, 206506:…	Bacteria, superkingdom, 2	2	superkingdom	root,cellular organisms,Bacteria	285568:Streptomyces bungoensis, 467200:Streptomyces griseoflavus Tu4000, 35619:Streptomyces griseoflavus, 67332:Streptomyces mutabilis, 1736395:Arthrobacter sp. Soil736, 465543:Streptomyces sp. SPB074, 208444:Amycolatopsis vancoresmycina, 1463911:Streptomyces sp. NRRL S-481, 1428620:Streptomyces humi, 35758:Streptomyces ghanaensis, 68239:Streptomyces mirabilis, 566461:Streptomyces ghanaensis ATCC…
RAxML_bestTree.OG_02680	1545728:Mycobacterium sp. EPa45, 1795:Mycobacterium neoaurum, 228230:Mycobacterium canariasense, 1800:Mycobacterium chubuense, 98668:Mycobacterium septicum, 1802:Mycobacterium farcinogenes, 1804:Mycobacterium gilvum, 1807:Mycobacterium obuense, 1810:Mycobacterium vaccae, 319705:Mycobacterium abscessus subsp. bolletii, 33894:Mycobacterium africanum, 212767:Mycobacterium sp. JS623, 1566885:Mycobact…	1380354:Cellulomonas sp. URHE0023, 1707:Cellulomonas, 1736362:Cellulomonas sp. Leaf395, 11:Cellulomonas gilvus, 1708:Cellulomonas fimi, 1736546:Cellulomonas sp. Root485, 182640:Kribbella flavida, 1465811:Cellulomonas massiliensis, 1736339:Cellulomonas sp. Leaf334, 460086:Kribbella catacumbae, 1672219:Cellulomonas sp. A375-1, 1302620:Cellulomonas sp. URHD0024, 479435:Kribbella flavida DSM 17836	Actinobacteria, class, 1760	1760	class	root,cellular organisms,Bacteria,Terrabacteria group,Actinobacteria,Actinobacteria	1464048:Micromonospora parva, 47874:Micromonospora rosaria, 113571:Actinoplanes rectilineatus, 649831:Actinoplanes sp. N902-109, 1866:Actinoplanes missouriensis, 135947:Actinoplanes awajinensis subsp. mycoplanecinus, 1869:Actinoplanes utahensis, 356851:Micromonospora chokoriensis, 543632:Actinoplanes subtropicus, 196914:Actinoplanes friuliensis, 351187:Salinispora pacifica, 33876:Catenuloplanes j…
RAxML_bestTree.OG_02688	1236609:Mycobacterium bohemicum DSM 44277, 362242:Mycobacterium ulcerans Agy99, 83331:Mycobacterium tuberculosis CDC1551, 1229516:Mycobacterium marinum str. Europe, 1800:Mycobacterium chubuense, 512402:Mycobacterium heraklionense, 1247747:Mycobacterium avium subsp. paratuberculosis S5, 261524:Mycobacterium liflandii, 339268:Mycobacterium colombiense, 1168288:Mycobacterium sp. H4Y, 141349:Mycobact…	466153:Singulisphaera acidiphila, 886293:Singulisphaera acidiphila DSM 18658	Singulisphaera acidiphila, species, 466153	466153	species	root,cellular organisms,Bacteria,PVC group,Planctomycetes,Planctomycetia,Planctomycetales,Isosphaeraceae,Singulisphaera,Singulisphaera acidiphila	360056:Schlesneria paludicola
RAxML_bestTree.OG_02697	1392000:Mycobacterium avium 10-5581, 1236609:Mycobacterium bohemicum DSM 44277, 362242:Mycobacterium ulcerans Agy99, 1299327:Mycobacterium kansasii 732, 1299332:Mycobacterium ulcerans str. Harvey, 1797:Mycobacterium thermoresistibile, 228230:Mycobacterium canariasense, 1160711:Mycobacterium avium subsp. hominissuis A5, 46351:Mycobacterium hassiacum, 75922:Mycobacterium tusciae, 1392003:Mycobacter…	1298857:Solirubrobacter sp. URHD0082, 1380390:Solirubrobacterales bacterium URHD0059, 191495:Conexibacter woesei	Solirubrobacterales, order, 588673	588673	order	root,cellular organisms,Bacteria,Terrabacteria group,Actinobacteria,Thermoleophilia,Solirubrobacterales	588672:Patulibacter americanus, 1653480:Alloactinosynnema sp. L-07, 1097667:Patulibacter medicamentivorans
RAxML_bestTree.OG_02717	1545728:Mycobacterium sp. EPa45, 1354155:Mycobacterium tuberculosis MAL010134, 1440774:Mycobacterium aromaticivorans JS19b1 = JCM 16368, 1160711:Mycobacterium avium subsp. hominissuis A5, 1370121:Mycobacterium sp. UM_WWY, 1418253:Mycobacterium tuberculosis 44503, 216594:Mycobacterium marinum M, 37916:Mycobacterium chlorophenolicum, 710685:Mycobacterium rhodesiae NBB3, 141349:Mycobacterium lentifl…	1292020:Dietzia sp. UCD-THP, 665550:Dietzia alimentaria, 321318:Dietzia cinnamea	Dietzia, genus, 37914	37914	genus	root,cellular organisms,Bacteria,Terrabacteria group,Actinobacteria,Actinobacteria,Corynebacteriales,Dietziaceae,Dietzia	2053:Gordonia, 2054:Gordonia bronchialis, 2055:Gordonia terrae, 175628:Gordonia paraffinivorans, 2061:Tsukamurella paurometabola, 1463824:Nocardia sp. NRRL WC-3656, 1736210:Rhodococcus sp. Leaf7, 376351:Gordonia shandongensis, 168480:Gordonia namibiensis, 1165867:Rhodococcus imtechensis RKJ300 = JCM 13270, 47312:Tsukamurella pulmonis, 1056816:Nocardia sp. BMG51109, 1429046:Rhodococcus rhodochrous…
RAxML_bestTree.OG_02736	1236609:Mycobacterium bohemicum DSM 44277, 362242:Mycobacterium ulcerans Agy99, 1324261:Mycobacterium tuberculosis TKK-01-0051, 1229516:Mycobacterium marinum str. Europe, 1299329:Mycobacterium avium subsp. avium 2285 (S), 1203599:Mycobacterium yongonense, 261524:Mycobacterium liflandii, 339268:Mycobacterium colombiense, 1447452:Mycobacterium tuberculosis MD19591, 710685:Mycobacterium rhodesiae NB…	1641811:Actinobacteria bacterium IMCC26207	Actinobacteria bacterium IMCC26207,1641811	1641811	species	root,cellular organisms,Bacteria,Terrabacteria group,Actinobacteria,Actinobacteria,unclassified Actinobacteria (class),unclassified Actinobacteria (class) (miscellaneous),Actinobacteria bacterium IMCC26207	1996:Microtetraspora glauca
RAxML_bestTree.OG_02749	1236609:Mycobacterium bohemicum DSM 44277, 261524:Mycobacterium liflandii, 115862:Mycobacterium caprae, 141349:Mycobacterium lentiflavum, 243243:Mycobacterium avium 104, 1381559:Mycobacterium avium subsp. hominissuis 10-5606, 244292:Mycobacterium nebraskense, 36812:Mycobacterium genavense, 761804:Mycobacterium europaeum, 1304279:Mycobacterium tuberculosis str. Haarlem/NITR202, 47839:Mycobacterium…	36821:Gordonia amarae	Gordonia amarae,36821	36821	species	root,cellular organisms,Bacteria,Terrabacteria group,Actinobacteria,Actinobacteria,Corynebacteriales,Gordoniaceae,Gordonia,Gordonia amarae	359359:Smaragdicoccus niigatensis
RAxML_bestTree.OG_02796	362242:Mycobacterium ulcerans Agy99, 1299327:Mycobacterium kansasii 732, 1299333:Mycobacterium xenopi 3993, 1440774:Mycobacterium aromaticivorans JS19b1 = JCM 16368, 39687:Mycobacterium austroafricanum, 1800:Mycobacterium chubuense, 1448633:Mycobacterium tuberculosis M1210, 1802:Mycobacterium farcinogenes, 1804:Mycobacterium gilvum, 443149:Mycobacterium tuberculosis CCDC5079, 1807:Mycobacterium o…	286802:Segniliparus rotundus	Segniliparus rotundus,286802	286802	species	root,cellular organisms,Bacteria,Terrabacteria group,Actinobacteria,Actinobacteria,Corynebacteriales,Segniliparaceae,Segniliparus,Segniliparus rotundus	260936:Rhodococcus sp. RD6.2, 300028:Rhodococcus triatomae
RAxML_bestTree.OG_02870	362242:Mycobacterium ulcerans Agy99, 1299332:Mycobacterium ulcerans str. Harvey, 1001736:Mycobacterium abscessus 6G-0728-S, 1802:Mycobacterium farcinogenes, 261524:Mycobacterium liflandii, 1120797:Mycobacterium sp. 141, 480418:Mycobacterium lepromatosis, 1545691:Mycobacterium sp. UM_Kg1, 431269:Mycobacterium setense, 43304:Mycobacterium peregrinum, 1778:Mycobacterium gordonae, 1298864:Mycobacteri…	286804:Segniliparus rugosus	Segniliparus rugosus,286804	286804	species	root,cellular organisms,Bacteria,Terrabacteria group,Actinobacteria,Actinobacteria,Corynebacteriales,Segniliparaceae,Segniliparus,Segniliparus rugosus	663704:Leucobacter sp. G161, 379067:Streptomyces bingchenggensis, 749414:Streptomyces bingchenggensis BCW-1, 225326:Corynebacterium halotolerans
RAxML_bestTree.OG_02889	459424:Mycobacterium liflandii 128FXT, 362242:Mycobacterium ulcerans Agy99, 1288036:Mycobacterium marinum MB2, 1765:Mycobacterium bovis, 33894:Mycobacterium africanum, 36809:Mycobacterium abscessus, 1354155:Mycobacterium tuberculosis MAL010134, 1773:Mycobacterium tuberculosis, 1136880:Mycobacterium pseudoshottsii JCM 15466, 261524:Mycobacterium liflandii, 1781:Mycobacterium marinum, 228230:Mycoba…	103808:Rhodococcus sp. AD45, 1752066:Rhodococcus sp. KB6, 630403:Tomitella biformata, 450821:Rhodococcus sp. P14, 247333:Serinicoccus marinus, 1827:Rhodococcus, 1828:Rhodococcus fascians, 1829:Rhodococcus rhodochrous, 1830:Rhodococcus ruber, 38312:Rhodococcus rhodnii, 1833:Rhodococcus erythropolis, 191292:Rhodococcus aetherivorans, 254787:Paeniglutamicibacter gangotriensis, 224843:Rhodococcus sp.…	Actinobacteria, class, 1760	1760	class	root,cellular organisms,Bacteria,Terrabacteria group,Actinobacteria,Actinobacteria	947969:Cellulomonas carbonis T26, 1519494:Nocardiopsis sp. NRRL B-16309, 1295626:Cellulomonas sp. B6, 1069073:Amycolatopsis halophila, 1288083:Streptomyces sp. TAA040, 44060:Streptomyces megasporus, 490910:Arthrobacter sp. W1, 376351:Gordonia shandongensis, 1380770:Streptomycetaceae bacterium MP113-05, 1286821:Streptomyces sp. WMMB 322, 1289387:Streptomyces sp. TAA204, 1710:Cellulosimicrobium cel…
RAxML_bestTree.OG_02931	1763:Mycobacterium, 36809:Mycobacterium abscessus, 1303024:Mycobacterium abscessus subsp. bolletii 50594, 1001713:Mycobacterium abscessus subsp. bolletii 2B-0307, 1001721:Mycobacterium abscessus 3A-0119-R, 83262:Mycobacterium immunogenum	1223545:Gordonia soli NBRC 108243, 320799:Gordonia soli	Gordonia soli, species, 320799	320799	species	root,cellular organisms,Bacteria,Terrabacteria group,Actinobacteria,Actinobacteria,Corynebacteriales,Gordoniaceae,Gordonia,Gordonia soli	358823:Streptomyces olindensis, 1071079:Bacillus sp. SB47, 33903:Streptomyces avermitilis, 66865:Streptomyces afghaniensis, 1463927:Streptomyces sp. NRRL WC-3641, 67581:Streptomyces viridosporus
RAxML_bestTree.OG_02940	1236609:Mycobacterium bohemicum DSM 44277, 83332:Mycobacterium tuberculosis H37Rv, 1168288:Mycobacterium sp. H4Y, 35617:Mycobacterium indicus pranii, 141349:Mycobacterium lentiflavum, 1138871:Mycobacterium yongonense 05-1390, 1408952:Mycobacterium tuberculosis UT0088, 339268:Mycobacterium colombiense, 1138382:Mycobacterium intracellulare MOTT-02, 1138383:Mycobacterium paraintracellulare, 120793:M…	1280514:Acidithrix ferrooxidans	Acidithrix ferrooxidans,1280514	1280514	species	root,cellular organisms,Bacteria,Terrabacteria group,Actinobacteria,Acidimicrobiia,Acidimicrobiales,Acidimicrobiaceae,Acidithrix,Acidithrix ferrooxidans	2:Bacteria, 1120923:Acidocella aminolytica 101 = DSM 11237, 160808:Acidithiobacillus ferrivorans, 1765683:Acidibacillus ferrooxidans, 523:Acidiphilium angustum, 525:Acidocella facilis, 33998:Acidocella aminolytica, 445709:Pandoraea thiooxydans, 1417296:Defluviimonas sp. 20V17, 1214225:Acidocella sp. MX-AZ02, 33075:Acidobacterium capsulatum, 204470:Alicyclobacillus pomorum, 243159:Acidithiobacillu…
RAxML_bestTree.OG_02953	1299328:Mycobacterium kansasii 824, 362242:Mycobacterium ulcerans Agy99, 1205675:Mycobacterium canettii CIPT 140070008, 1299327:Mycobacterium kansasii 732, 1299333:Mycobacterium xenopi 3993, 1299334:Mycobacterium xenopi 4042, 1802:Mycobacterium farcinogenes, 75922:Mycobacterium tusciae, 261524:Mycobacterium liflandii, 1299332:Mycobacterium ulcerans str. Harvey, 515617:Mycobacterium tuberculosis T…	286802:Segniliparus rotundus	Segniliparus rotundus,286802	286802	species	root,cellular organisms,Bacteria,Terrabacteria group,Actinobacteria,Actinobacteria,Corynebacteriales,Segniliparaceae,Segniliparus,Segniliparus rotundus	260936:Rhodococcus sp. RD6.2, 300028:Rhodococcus triatomae
RAxML_bestTree.OG_02955	1299328:Mycobacterium kansasii 824, 83331:Mycobacterium tuberculosis CDC1551, 1299332:Mycobacterium ulcerans str. Harvey, 1797:Mycobacterium thermoresistibile, 1299334:Mycobacterium xenopi 4042, 1370121:Mycobacterium sp. UM_WWY, 1802:Mycobacterium farcinogenes, 146020:Mycobacterium brisbanense, 216594:Mycobacterium marinum M, 261524:Mycobacterium liflandii, 1010838:Mycobacterium avium subsp. para…	1827:Rhodococcus, 1829:Rhodococcus rhodochrous, 1830:Rhodococcus ruber, 191292:Rhodococcus aetherivorans, 1807499:Rhodococcus sp. LB1, 543736:Rhodococcus opacus PD630, 1278076:Rhodococcus ruber BKS 20-38	Rhodococcus, genus, 1827	1827	genus	root,cellular organisms,Bacteria,Terrabacteria group,Actinobacteria,Actinobacteria,Corynebacteriales,Nocardiaceae,Rhodococcus	1463824:Nocardia sp. NRRL WC-3656, 209252:Nocardia asiatica, 248551:Nocardia testacea, 290231:Nocardia exalbida, 257277:Nocardia aobensis, 37327:Nocardia brevicatena, 37328:Nocardia carnea, 37329:Nocardia farcinica, 114259:Nocardia paucivorans, 96468:Nocardia vinacea, 228599:Nocardia higoensis, 228600:Nocardia araoensis, 132249:Nocardia veterana, 228601:Nocardia pneumoniae, 426716:Nocardia rhamno…
RAxML_bestTree.OG_02958	246196:Mycobacterium smegmatis str. MC2 155, 1772:Mycobacterium smegmatis	37926:Thermocrispum municipale	Thermocrispum municipale,37926	37926	species	root,cellular organisms,Bacteria,Terrabacteria group,Actinobacteria,Actinobacteria,Pseudonocardiales,Pseudonocardiaceae,Thermocrispum,Thermocrispum municipale	381445:Amycolatopsis nigrescens
RAxML_bestTree.OG_02975	1763:Mycobacterium, 1299333:Mycobacterium xenopi 3993, 1299334:Mycobacterium xenopi 4042, 1768:Mycobacterium kansasii, 110505:Mycobacterium heckeshornense, 1157943:Mycobacterium sp. 155, 1324269:Mycobacterium sp. TKK-01-0059, 1120797:Mycobacterium sp. 141, 512402:Mycobacterium heraklionense, 1138871:Mycobacterium yongonense 05-1390, 487514:Mycobacterium kyorinense, 1789:Mycobacterium xenopi	427754:Humibacter albus	Humibacter albus,427754	427754	species	root,cellular organisms,Bacteria,Terrabacteria group,Actinobacteria,Actinobacteria,Micrococcales,Microbacteriaceae,Humibacter,Humibacter albus	508770:Sciscionella marina, 1194083:Tetrasphaera japonica T1-X7, 1157638:Streptomyces sp. PsTaAH-124, 28049:Acidothermus cellulolyticus, 37330:Nocardia nova, 31958:Amycolatopsis orientalis, 99481:Tetrasphaera japonica, 144185:Leifsonia aquatica, 1470557:Streptomyces sp. Tu 6176
RAxML_bestTree.OG_02977	1763:Mycobacterium, 1299333:Mycobacterium xenopi 3993, 1299334:Mycobacterium xenopi 4042, 1768:Mycobacterium kansasii, 110505:Mycobacterium heckeshornense, 1120797:Mycobacterium sp. 141, 512402:Mycobacterium heraklionense, 1157943:Mycobacterium sp. 155, 487514:Mycobacterium kyorinense, 1789:Mycobacterium xenopi, 1335422:Mycobacterium intracellulare MIN_061107_1834, 1299327:Mycobacterium kansasii …	144185:Leifsonia aquatica, 427754:Humibacter albus	Microbacteriaceae, family, 85023	85023	family	root,cellular organisms,Bacteria,Terrabacteria group,Actinobacteria,Actinobacteria,Micrococcales,Microbacteriaceae	1121721:Gordonia kroppenstedtii
RAxML_bestTree.OG_02987	1205675:Mycobacterium canettii CIPT 140070008, 1765:Mycobacterium bovis, 33894:Mycobacterium africanum, 1768:Mycobacterium kansasii, 1205674:Mycobacterium canettii CIPT 140070010, 77643:Mycobacterium tuberculosis complex, 1091500:Mycobacterium tuberculosis RGTB327, 1773:Mycobacterium tuberculosis, 1304279:Mycobacterium tuberculosis str. Haarlem/NITR202, 78331:Mycobacterium canettii, 1299326:Mycob…	1698:Brevibacterium epidermidis, 1703:Brevibacterium linens, 1033736:Brevibacterium senegalense, 105579:Tsukamurella pseudospumae, 1736210:Rhodococcus sp. Leaf7, 1381751:Brevibacterium sp. VCM10	Actinobacteria, class, 1760	1760	class	root,cellular organisms,Bacteria,Terrabacteria group,Actinobacteria,Actinobacteria	433924:Pseudacidovorax intermedius, 29448:Bradyrhizobium elkanii, 34073:Variovorax paradoxus, 319003:Bradyrhizobium sp. WSM1253, 50715:Acidisphaera rubrifaciens, 1518501:Bradyrhizobium valentinum, 298794:Methylobacterium variabile, 106590:Cupriavidus necator, 455353:Bradyrhizobium sp. CCBAU 15544, 165697:Sphingopyxis, 1300035:Bradyrhizobium retamae, 374:Bradyrhizobium, 329:Ralstonia pickettii, 44…
RAxML_bestTree.OG_03001	1763:Mycobacterium, 1299333:Mycobacterium xenopi 3993, 1768:Mycobacterium kansasii, 110505:Mycobacterium heckeshornense, 1120797:Mycobacterium sp. 141, 512402:Mycobacterium heraklionense, 1157943:Mycobacterium sp. 155, 487514:Mycobacterium kyorinense, 1789:Mycobacterium xenopi, 1335422:Mycobacterium intracellulare MIN_061107_1834, 1299327:Mycobacterium kansasii 732	1121721:Gordonia kroppenstedtii	Gordonia kroppenstedtii,1121721	1121721	species	root,cellular organisms,Bacteria,Terrabacteria group,Actinobacteria,Actinobacteria,Corynebacteriales,Gordoniaceae,Gordonia,Gordonia kroppenstedtii	99481:Tetrasphaera japonica, 427754:Humibacter albus
RAxML_bestTree.OG_03020	1299328:Mycobacterium kansasii 824, 362242:Mycobacterium ulcerans Agy99, 1299327:Mycobacterium kansasii 732, 1078020:Mycobacterium thermoresistibile ATCC 19527, 1797:Mycobacterium thermoresistibile, 1305738:Mycobacterium orygis, 1806:Mycobacterium microti, 75922:Mycobacterium tusciae, 261524:Mycobacterium liflandii, 115862:Mycobacterium caprae, 1267355:Mycobacterium tuberculosis TKK-01-0008, 7106…	58352:Kitasatospora mediocidica	Kitasatospora mediocidica,58352	58352	species	root,cellular organisms,Bacteria,Terrabacteria group,Actinobacteria,Actinobacteria,Streptomycetales,Streptomycetaceae,Kitasatospora,Kitasatospora mediocidica	711393:Streptomyces sp. GXT6, 67300:Streptomyces flocculus, 387846:Streptomyces ahygroscopicus, 682311:Streptomyces sp. DpondAA-B6, 58344:Streptomyces celluloflavus, 1288080:Streptomyces sp. CNT360, 47763:Streptomyces lydicus, 29303:Streptomyces cattleya, 76728:Streptomyces vitaminophilus, 68570:Streptomyces albulus, 1883:Streptomyces, 42236:Streptomyces diastatochromogenes, 1463901:Streptomyces …
RAxML_bestTree.OG_03050	1545728:Mycobacterium sp. EPa45, 362242:Mycobacterium ulcerans Agy99, 1299332:Mycobacterium ulcerans str. Harvey, 46351:Mycobacterium hassiacum, 75922:Mycobacterium tusciae, 59813:Mycobacterium novocastrense, 1566886:Mycobacterium malmesburyense, 675513:Mycobacterium tuberculosis SUMu002, 47839:Mycobacterium triplex, 81858:Mycobacterium elephantis, 244292:Mycobacterium nebraskense, 36814:Mycobact…	1385:Bacillales, 1144311:Brevibacillus sp. CF112, 1500301:Rhizobium sp. CF097, 162209:Paenibacillus naphthalenovorans	Bacteria, superkingdom, 2	2	superkingdom	root,cellular organisms,Bacteria	288000:Bradyrhizobium sp. BTAi1, 551936:Bradyrhizobium sp. STM 3809, 29448:Bradyrhizobium elkanii, 630921:Bradyrhizobium embrapense, 196490:Bradyrhizobium sp. Ai1a-2, 551947:Bradyrhizobium sp. STM 3843, 280332:Bradyrhizobium jicamae, 280333:Bradyrhizobium pachyrhizi, 1223566:Bradyrhizobium sp. CCGE-LA001, 224911:Bradyrhizobium diazoefficiens USDA 110, 1038866:Bradyrhizobium sp. WSM2793, 1038867:B…
RAxML_bestTree.OG_03054	134601:Mycobacterium goodii	285568:Streptomyces bungoensis, 1415557:Streptomyces sp. WM6378, 1926:Streptomyces reticuli, 67340:Streptomyces phaeopurpureus, 68239:Streptomyces mirabilis, 1938:Streptomyces viridochromogenes, 67350:Streptomyces pseudovenezuelae, 1463836:Streptomyces sp. NRRL B-3229, 996637:Streptomyces griseoaurantiacus M045, 1709476:Streptomyces sp. NRRL B-24085, 1463846:Streptomyces sp. NRRL F-3213, 358823:S…	Actinobacteria, class, 1760	1760	class	root,cellular organisms,Bacteria,Terrabacteria group,Actinobacteria,Actinobacteria	348582:Propionicicella superfundia, 35754:Dactylosporangium aurantiacum, 860235:Kibdelosporangium phytohabitans, 703222:Kibdelosporangium sp. MJ126-NF4, 40571:Lentzea albidocapillata, 43357:Kutzneria albida
RAxML_bestTree.OG_03056	1545728:Mycobacterium sp. EPa45, 39687:Mycobacterium austroafricanum, 1800:Mycobacterium chubuense, 1807:Mycobacterium obuense, 1762962:Mycobacterium sp. M26, 261524:Mycobacterium liflandii, 37916:Mycobacterium chlorophenolicum, 459424:Mycobacterium liflandii 128FXT, 141349:Mycobacterium lentiflavum, 1566886:Mycobacterium malmesburyense, 43304:Mycobacterium peregrinum, 110505:Mycobacterium heckes…	207745:Variovorax sp. WDL1, 85643:Thauera sp. MZ1T, 296591:Polaromonas sp. JS666, 1572758:Thauera sp. SWB20, 488732:Burkholderia diffusa, 37919:Rhodococcus opacus, 990370:Pseudogulbenkiania sp. MAI-1, 292:Burkholderia cepacia, 1829:Rhodococcus rhodochrous, 1830:Rhodococcus ruber, 497321:Thauera sp. 63, 132919:Rhodococcus jostii, 748811:Sulfuritalea hydrogenivorans, 745408:Rhodococcus sp. JVH1, 14…	Bacteria, superkingdom, 2	2	superkingdom	root,cellular organisms,Bacteria	89053:Gordonia amicalis
RAxML_bestTree.OG_03068	1545728:Mycobacterium sp. EPa45, 318425:Mycobacterium aromaticivorans, 1762962:Mycobacterium sp. M26, 36814:Mycobacterium rhodesiae	595460:Rhodopirellula sp. SWK7, 265606:Rhodopirellula baltica, 29450:Rhizobium leucaenae, 1384459:Methyloceanibacter caenitepidi, 398:Rhizobium tropici, 243090:Rhodopirellula baltica SH 1, 1500309:Rhizobium sp. YR060, 1385369:Skermanella stibiiresistens SB22, 1163419:Hyphomicrobium sp. 99, 363754:Rhizobium freirei PRF 81, 1734406:Alphaproteobacteria bacterium BRH_c36, 913326:Skermanella stibiires…	Bacteria, superkingdom, 2	2	superkingdom	root,cellular organisms,Bacteria	1295382:Methylogaea oryzae
RAxML_bestTree.OG_03070	1763:Mycobacterium, 1768:Mycobacterium kansasii, 110505:Mycobacterium heckeshornense, 1120797:Mycobacterium sp. 141, 512402:Mycobacterium heraklionense, 1157943:Mycobacterium sp. 155, 487514:Mycobacterium kyorinense, 1789:Mycobacterium xenopi	99481:Tetrasphaera japonica, 427754:Humibacter albus, 1121721:Gordonia kroppenstedtii	Actinobacteria, class, 1760	1760	class	root,cellular organisms,Bacteria,Terrabacteria group,Actinobacteria,Actinobacteria	508770:Sciscionella marina, 1157638:Streptomyces sp. PsTaAH-124, 28049:Acidothermus cellulolyticus, 37330:Nocardia nova, 31958:Amycolatopsis orientalis, 144185:Leifsonia aquatica, 1470557:Streptomyces sp. Tu 6176, 1415166:Nocardia nova SH22a
RAxML_bestTree.OG_03078	146018:Mycobacterium neworleansense, 1763:Mycobacterium, 1766:Mycobacterium fortuitum, 43304:Mycobacterium peregrinum, 1802:Mycobacterium farcinogenes, 98668:Mycobacterium septicum, 1782:Mycobacterium nonchromogenicum, 1784:Mycobacterium simiae	260936:Rhodococcus sp. RD6.2, 300028:Rhodococcus triatomae	Rhodococcus, genus, 1827	1827	genus	root,cellular organisms,Bacteria,Terrabacteria group,Actinobacteria,Actinobacteria,Corynebacteriales,Nocardiaceae,Rhodococcus	43354:Prauserella rugosa
RAxML_bestTree.OG_03080	1209984:Mycobacterium mageritense DSM 44476 = CIP 104973, 59750:Mycobacterium wolinskyi, 134601:Mycobacterium goodii, 1772:Mycobacterium smegmatis, 246196:Mycobacterium smegmatis str. MC2 155, 53462:Mycobacterium mageritense	543736:Rhodococcus opacus PD630, 37919:Rhodococcus opacus	Rhodococcus opacus, species, 37919	37919	species	root,cellular organisms,Bacteria,Terrabacteria group,Actinobacteria,Actinobacteria,Corynebacteriales,Nocardiaceae,Rhodococcus,Rhodococcus opacus	1827:Rhodococcus
RAxML_bestTree.OG_03083	1566886:Mycobacterium malmesburyense, 39687:Mycobacterium austroafricanum, 1768:Mycobacterium kansasii, 110505:Mycobacterium heckeshornense, 110539:Mycobacterium vanbaalenii, 1091500:Mycobacterium tuberculosis RGTB327, 1777:Mycobacterium gastri, 29311:Mycobacterium haemophilum	345341:Kutzneria sp. 744	Kutzneria sp. 744,345341	345341	species	root,cellular organisms,Bacteria,Terrabacteria group,Actinobacteria,Actinobacteria,Pseudonocardiales,Pseudonocardiaceae,Kutzneria,Kutzneria sp. 744	208441:Amycolatopsis decaplanina, 2002:Streptosporangium amethystogenes, 460086:Kribbella catacumbae
RAxML_bestTree.OG_03088	1299328:Mycobacterium kansasii 824, 362242:Mycobacterium ulcerans Agy99, 39687:Mycobacterium austroafricanum, 1800:Mycobacterium chubuense, 261524:Mycobacterium liflandii, 431269:Mycobacterium setense, 1091500:Mycobacterium tuberculosis RGTB327, 1298864:Mycobacterium sp. URHD0025, 1436723: uMycobacterium gastri Wayne, 525368:Mycobacterium parascrofulaceum ATCC BAA-614, 244292:Mycobacterium nebras…	83341:Gordonia rhizosphera	Gordonia rhizosphera,83341	83341	species	root,cellular organisms,Bacteria,Terrabacteria group,Actinobacteria,Actinobacteria,Corynebacteriales,Gordoniaceae,Gordonia,Gordonia rhizosphera	1736323:Microbacterium sp. Leaf288, 1894:Kitasatospora aureofaciens, 1035308:Dehalobacter sp. FTH1, 1736570:Microbacterium sp. Root61, 1348253:Microbacterium mangrovi, 1736601:Agromyces sp. Root81, 69370:Microbacterium trichothecenolyticum, 345341:Kutzneria sp. 744, 1427391:Saccharothrix sp. ST-888
RAxML_bestTree.OG_03104	39687:Mycobacterium austroafricanum, 1800:Mycobacterium chubuense, 1804:Mycobacterium gilvum, 1807:Mycobacterium obuense, 512402:Mycobacterium heraklionense, 37916:Mycobacterium chlorophenolicum, 1370120:Mycobacterium sp. UM_WGJ, 1747766:Mycobacterium sp. NAZ190054, 875328:Mycobacterium sinense, 1736391:Mycobacterium sp. Soil538, 134601:Mycobacterium goodii, 110539:Mycobacterium vanbaalenii, 9125…	1736488:Nocardioides sp. Root190, 1449070:Nocardioides sp. UNC345MFTsu5.1, 1839:Nocardioides, 1283287:Nocardioides sp. Iso805N, 935866:Nocardioides sp. J54, 2045:Pimelobacter simplex, 397278:Marmoricola aequoreus	Nocardioidaceae, family, 85015	85015	family	root,cellular organisms,Bacteria,Terrabacteria group,Actinobacteria,Actinobacteria,Propionibacteriales,Nocardioidaceae	53441:Nocardiopsis lucentensis, 196162:Nocardioides sp. JS614, 239974:Nocardiopsis valliformis, 37926:Thermocrispum municipale, 614215:Nocardiopsis sp. TP-A0876, 1661388:Nocardiopsis sp. RV163, 245836:Nocardiopsis salina, 1169153:Nocardiopsis sp. CNS-639, 110319:Nocardioides sp. CF8, 239984:Nocardiopsis ganjiahuensis, 1137268:Nocardiopsis sp. CNT312, 1519494:Nocardiopsis sp. NRRL B-16309, 124285:…
RAxML_bestTree.OG_03120	36809:Mycobacterium abscessus	392499:Sphingomonas wittichii RW1, 160791:Sphingomonas wittichii	Sphingomonas wittichii, species, 160791	160791	species	root,cellular organisms,Bacteria,Proteobacteria,Alphaproteobacteria,Sphingomonadales,Sphingomonadaceae,Sphingomonas,Sphingomonas wittichii	421000:Sulfitobacter donghicola, 614212:Paraburkholderia oxyphila
RAxML_bestTree.OG_03140	1545728:Mycobacterium sp. EPa45, 1236609:Mycobacterium bohemicum DSM 44277, 362242:Mycobacterium ulcerans Agy99, 1795:Mycobacterium neoaurum, 1335419:Mycobacterium avium MAV_120709_2344, 228230:Mycobacterium canariasense, 39687:Mycobacterium austroafricanum, 1800:Mycobacterium chubuense, 1804:Mycobacterium gilvum, 1449060:Mycobacterium sp. UNCCL9, 1807:Mycobacterium obuense, 1810:Mycobacterium va…	65497:Actinoalloteichus cyanogriseus, 252394:Actinoalloteichus spitiensis, 1445613:Sciscionella sp. SE31, 508770:Sciscionella marina, 332249:Truepera radiovictrix	Terrabacteria group, no rank, 1783272	1783272	no rank	root,cellular organisms,Bacteria,Terrabacteria group	1768108:Deinococcus actinosclerus, 37636:Thermus scotoductus, 317577:Deinococcus ficus, 1330700:Thermus caliditerrae, 604332:Meiothermus rufus, 271:Thermus aquaticus, 65552:Meiothermus cerbereus, 274:Thermus thermophilus, 1299:Deinococcus radiodurans, 276:Thermus filiformis, 277:Meiothermus ruber, 684949:Deinococcus sp. 2009, 57498:Deinococcus grandis, 172827:Meiothermus taiwanensis, 1111069:Ther…
RAxML_bestTree.OG_03155	1545728:Mycobacterium sp. EPa45, 362242:Mycobacterium ulcerans Agy99, 83332:Mycobacterium tuberculosis H37Rv, 39687:Mycobacterium austroafricanum, 1305738:Mycobacterium orygis, 1806:Mycobacterium microti, 46351:Mycobacterium hassiacum, 75922:Mycobacterium tusciae, 115862:Mycobacterium caprae, 1299332:Mycobacterium ulcerans str. Harvey, 1310114:Mycobacterium tuberculosis CAS/NITR204, 59813:Mycobac…	64002:Nevskia ramosa	Nevskia ramosa,64002	64002	species	root,cellular organisms,Bacteria,Proteobacteria,Gammaproteobacteria,Nevskiales,Sinobacteraceae,Nevskia,Nevskia ramosa	616992:Polycyclovorans algicola, 1620392:Spongiibacter sp. IMCC21906
RAxML_bestTree.OG_03163	146018:Mycobacterium neworleansense, 1763:Mycobacterium, 146020:Mycobacterium brisbanense, 1766:Mycobacterium fortuitum, 43304:Mycobacterium peregrinum, 1370121:Mycobacterium sp. UM_WWY, 1802:Mycobacterium farcinogenes, 56689:Mycobacterium mucogenicum, 1762962:Mycobacterium sp. M26, 1736457:Mycobacterium sp. Root135, 547163:Mycobacterium vulneris, 451644:Mycobacterium conceptionense	49185:Kineosporia aurantiaca	Kineosporia aurantiaca,49185	49185	species	root,cellular organisms,Bacteria,Terrabacteria group,Actinobacteria,Actinobacteria,Kineosporiales,Kineosporiaceae,Kineosporia,Kineosporia aurantiaca	345341:Kutzneria sp. 744, 298655:Frankia sp. CN3
RAxML_bestTree.OG_03185	487514:Mycobacterium kyorinense, 1763:Mycobacterium	860235:Kibdelosporangium phytohabitans, 703222:Kibdelosporangium sp. MJ126-NF4	Kibdelosporangium, genus, 2029	2029	genus	root,cellular organisms,Bacteria,Terrabacteria group,Actinobacteria,Actinobacteria,Pseudonocardiales,Pseudonocardiaceae,Kibdelosporangium	43357:Kutzneria albida, 1445613:Sciscionella sp. SE31
RAxML_bestTree.OG_03197	1545728:Mycobacterium sp. EPa45, 1236609:Mycobacterium bohemicum DSM 44277, 1772285:Mycobacterium sp. IS-1742, 1796:Mycobacterium senegalense, 1797:Mycobacterium thermoresistibile, 1150599:Mycobacterium phlei RIVM601174, 1800:Mycobacterium chubuense, 98668:Mycobacterium septicum, 1802:Mycobacterium farcinogenes, 1804:Mycobacterium gilvum, 1807:Mycobacterium obuense, 1810:Mycobacterium vaccae, 164…	1449976:Kutzneria albida DSM 43870, 43357:Kutzneria albida	Kutzneria albida, species, 43357	43357	species	root,cellular organisms,Bacteria,Terrabacteria group,Actinobacteria,Actinobacteria,Pseudonocardiales,Pseudonocardiaceae,Kutzneria,Kutzneria albida	1463936:Streptomyces sp. NRRL WC-3773, 761194:Pseudonocardia sp. P1, 860235:Kibdelosporangium phytohabitans, 551276:Pseudonocardia acaciae, 44752:Rhodococcus wratislaviensis, 1219028:Rhodococcus wratislaviensis NBRC 100605, 1470358:Candidatus Blastococcus massiliensis, 1847:Pseudonocardia, 1096856:Pseudonocardia sp. EC080619-01, 2074:Pseudonocardia autotrophica
RAxML_bestTree.OG_03201	98668:Mycobacterium septicum, 1802:Mycobacterium farcinogenes, 1804:Mycobacterium gilvum, 1810:Mycobacterium vaccae, 1214102:Mycobacterium fortuitum subsp. fortuitum DSM 46621 = ATCC 6841, 431269:Mycobacterium setense, 43304:Mycobacterium peregrinum, 1298864:Mycobacterium sp. URHD0025, 1747766:Mycobacterium sp. NAZ190054, 451644:Mycobacterium conceptionense, 134601:Mycobacterium goodii, 53462:Myc…	1380353:Geodermatophilaceae bacterium URHB0062	Geodermatophilaceae bacterium URHB0062,1380353	1380353	species	root,cellular organisms,Bacteria,Terrabacteria group,Actinobacteria,Actinobacteria,Geodermatophilales,Geodermatophilaceae,unclassified Geodermatophilaceae,Geodermatophilaceae bacterium URHB0062	302406:Advenella mimigardefordensis, 913326:Skermanella stibiiresistens, 1247726:Advenella mimigardefordensis DPN7, 310575:Advenella kashmirensis, 1424334:Advenella kashmirensis W13003, 1385369:Skermanella stibiiresistens SB22
RAxML_bestTree.OG_03214	212767:Mycobacterium sp. JS623, 1545728:Mycobacterium sp. EPa45, 1380386:Mycobacterium sp. URHB0044, 1763:Mycobacterium, 258533:Mycobacterium cosmeticum, 228230:Mycobacterium canariasense, 39687:Mycobacterium austroafricanum, 1772:Mycobacterium smegmatis, 110539:Mycobacterium vanbaalenii, 1804:Mycobacterium gilvum, 912594:Mycobacterium iranicum, 36814:Mycobacterium rhodesiae, 1807:Mycobacterium o…	1968:Streptomyces cellulosae, 1736523:Streptomyces sp. Root369, 1592326:Actinobacteria bacterium OK006, 1935:Streptomyces violaceoruber	Actinobacteria, class, 1760	1760	class	root,cellular organisms,Bacteria,Terrabacteria group,Actinobacteria,Actinobacteria	404386:Nonomuraea coxensis, 1382595:Saccharopolyspora erythraea D, 209252:Nocardia asiatica, 228006:Nocardia tenerifensis, 1463825:Saccharothrix sp. NRRL B-16314, 1653480:Alloactinosynnema sp. L-07, 211114:Allokutzneria albata, 1836:Saccharopolyspora erythraea, 37326:Nocardia brasiliensis, 120957:Nocardia abscessus, 47760:Streptomyces aurantiacus, 37329:Nocardia farcinica, 1449976:Kutzneria albid…
RAxML_bestTree.OG_03221	1236609:Mycobacterium bohemicum DSM 44277, 1763:Mycobacterium, 339268:Mycobacterium colombiense, 1765:Mycobacterium bovis, 1438822:Mycobacterium bovis B2 7505, 1767:Mycobacterium intracellulare, 652616:Mycobacterium tuberculosis str. Erdman = ATCC 35801, 1304279:Mycobacterium tuberculosis str. Haarlem/NITR202, 1773:Mycobacterium tuberculosis, 443149:Mycobacterium tuberculosis CCDC5079, 1324269:My…	1280514:Acidithrix ferrooxidans	Acidithrix ferrooxidans,1280514	1280514	species	root,cellular organisms,Bacteria,Terrabacteria group,Actinobacteria,Acidimicrobiia,Acidimicrobiales,Acidimicrobiaceae,Acidithrix,Acidithrix ferrooxidans	111781:Leptolyngbya sp. PCC 7376
RAxML_bestTree.OG_03222	1236609:Mycobacterium bohemicum DSM 44277, 115862:Mycobacterium caprae, 1168287:Mycobacterium sp. MOTT36Y, 1091501:Mycobacterium tuberculosis RGTB423, 1138871:Mycobacterium yongonense 05-1390, 675512:Mycobacterium tuberculosis SUMu001, 339268:Mycobacterium colombiense, 652616:Mycobacterium tuberculosis str. Erdman = ATCC 35801, 1138383:Mycobacterium paraintracellulare, 1304279:Mycobacterium tuber…	1280514:Acidithrix ferrooxidans	Acidithrix ferrooxidans,1280514	1280514	species	root,cellular organisms,Bacteria,Terrabacteria group,Actinobacteria,Acidimicrobiia,Acidimicrobiales,Acidimicrobiaceae,Acidithrix,Acidithrix ferrooxidans	1765683:Acidibacillus ferrooxidans, 392015:Alicyclobacillus macrosporangiidus
RAxML_bestTree.OG_03236	212767:Mycobacterium sp. JS623, 515617:Mycobacterium tuberculosis T92, 1380386:Mycobacterium sp. URHB0044, 83331:Mycobacterium tuberculosis CDC1551, 59813:Mycobacterium novocastrense, 1804:Mycobacterium gilvum, 1773:Mycobacterium tuberculosis, 1806:Mycobacterium microti, 1777:Mycobacterium gastri, 115862:Mycobacterium caprae, 875328:Mycobacterium sinense, 78331:Mycobacterium canettii, 141349:Myco…	1330458:Agrococcus pavilionensis RW1	Agrococcus pavilionensis RW1,1330458	1330458	no rank	root,cellular organisms,Bacteria,Terrabacteria group,Actinobacteria,Actinobacteria,Micrococcales,Microbacteriaceae,Agrococcus,Agrococcus pavilionensis,Agrococcus pavilionensis RW1	111564:Kineosphaera limosa, 247333:Serinicoccus marinus
RAxML_bestTree.OG_03249	1545728:Mycobacterium sp. EPa45, 1797:Mycobacterium thermoresistibile, 228230:Mycobacterium canariasense, 1800:Mycobacterium chubuense, 1370121:Mycobacterium sp. UM_WWY, 1804:Mycobacterium gilvum, 1807:Mycobacterium obuense, 1449048:Mycobacterium sp. UNC280MFTsu5.1, 75922:Mycobacterium tusciae, 318425:Mycobacterium aromaticivorans, 37916:Mycobacterium chlorophenolicum, 1172186:Mycobacterium sp. 3…	2033:Microbacterium testaceum, 92835:Microbacterium ketosireducens, 1231063:Microbacterium gorillae	Microbacterium, genus, 33882	33882	genus	root,cellular organisms,Bacteria,Terrabacteria group,Actinobacteria,Actinobacteria,Micrococcales,Microbacteriaceae,Microbacterium	1114960:Rhodococcus pyridinivorans AK37, 1752066:Rhodococcus sp. KB6, 1827:Rhodococcus, 1829:Rhodococcus rhodochrous, 402289:Rhodococcus sp. HA99, 103816:Rhodococcus pyridinivorans, 1833:Rhodococcus erythropolis, 224843:Rhodococcus sp. ADH, 1049584:Rhodococcus enclensis, 102897:Frankia sp. EUN1f, 630403:Tomitella biformata, 1661385:Rhodococcus sp. ARP2, 1617904:Rhodococcus sp. 311R, 300028:Rhodoc…
RAxML_bestTree.OG_03253	1545728:Mycobacterium sp. EPa45, 216594:Mycobacterium marinum M, 37916:Mycobacterium chlorophenolicum, 557599:Mycobacterium kansasii ATCC 12478, 1380386:Mycobacterium sp. URHB0044, 141349:Mycobacterium lentiflavum, 1436723: uMycobacterium gastri Wayne, 244292:Mycobacterium nebraskense, 46351:Mycobacterium hassiacum, 146018:Mycobacterium neworleansense, 146020:Mycobacterium brisbanense, 29311:Myco…	644548:Gordonia neofelifaecis NRRL B-59395, 1736488:Nocardioides sp. Root190, 945692:Gordonia neofelifaecis, 1839:Nocardioides, 410332:Gordonia malaquae, 2045:Pimelobacter simplex	Actinobacteria, class, 1760	1760	class	root,cellular organisms,Bacteria,Terrabacteria group,Actinobacteria,Actinobacteria	84096:Gordonia alkanivorans, 84480:Amycolatopsis thermoflava, 1381122:Rhodococcus erythropolis DN1, 1219028:Rhodococcus wratislaviensis NBRC 100605, 304901:Actinospica robiniae, 1592326:Actinobacteria bacterium OK006, 2055:Gordonia terrae, 571913:Luteipulveratus mongoliensis, 1609098:Streptomyces sp. NRRL F-5122, 1283287:Nocardioides sp. Iso805N, 175628:Gordonia paraffinivorans, 1935:Streptomyces…
RAxML_bestTree.OG_03261	1545728:Mycobacterium sp. EPa45, 431269:Mycobacterium setense, 362242:Mycobacterium ulcerans Agy99, 1247747:Mycobacterium avium subsp. paratuberculosis S5, 1797:Mycobacterium thermoresistibile, 1800:Mycobacterium chubuense, 98668:Mycobacterium septicum, 1802:Mycobacterium farcinogenes, 1804:Mycobacterium gilvum, 1807:Mycobacterium obuense, 146020:Mycobacterium brisbanense, 1810:Mycobacterium vacc…	545121:Streptomyces atriruber	Streptomyces atriruber,545121	545121	species	root,cellular organisms,Bacteria,Terrabacteria group,Actinobacteria,Actinobacteria,Streptomycetales,Streptomycetaceae,Streptomyces,Streptomyces atriruber	95617:Corynebacterium-like bacterium B27, 1415555:Streptomyces sp. WM6372, 400772:Microbacterium ginsengisoli, 465541:Streptomyces sp. Mg1, 1415558:Streptomyces sp. WM6386, 1380353:Geodermatophilaceae bacterium URHB0062, 1592328:Actinobacteria bacterium OV450, 1415561:Streptomyces sp. XY332, 1736333:Plantibacter sp. Leaf314, 543632:Actinoplanes subtropicus, 1736337:Leifsonia sp. Leaf325, 412690:M…
RAxML_bestTree.OG_03262	1209984:Mycobacterium mageritense DSM 44476 = CIP 104973, 431269:Mycobacterium setense, 146018:Mycobacterium neworleansense, 1763:Mycobacterium, 1796:Mycobacterium senegalense, 53462:Mycobacterium mageritense, 1766:Mycobacterium fortuitum, 43304:Mycobacterium peregrinum, 98668:Mycobacterium septicum, 1802:Mycobacterium farcinogenes, 1273687:Mycobacterium sp. VKM Ac-1817D, 1772:Mycobacterium smegm…	459515:Nakamurella lactea	Nakamurella lactea,459515	459515	species	root,cellular organisms,Bacteria,Terrabacteria group,Actinobacteria,Actinobacteria,Nakamurellales,Nakamurellaceae,Nakamurella,Nakamurella lactea	1736413:Nocardioides sp. Soil797, 1839:Nocardioides
RAxML_bestTree.OG_03267	1299331:Mycobacterium intracellulare 1956, 339268:Mycobacterium colombiense, 1767:Mycobacterium intracellulare, 1773:Mycobacterium tuberculosis, 1763:Mycobacterium, 120793:Mycobacterium avium complex (MAC)	60894:Saccharopolyspora spinosa	Saccharopolyspora spinosa,60894	60894	species	root,cellular organisms,Bacteria,Terrabacteria group,Actinobacteria,Actinobacteria,Pseudonocardiales,Pseudonocardiaceae,Saccharopolyspora,Saccharopolyspora spinosa	745408:Rhodococcus sp. JVH1, 101510:Rhodococcus jostii RHA1, 361575:Pseudarthrobacter phenanthrenivorans, 1793160:Rhodococcus sp. SC4, 993070:Arthrobacter enclensis, 44752:Rhodococcus wratislaviensis, 1312978:Arthrobacter sp. H41, 186196:Rhodococcus sp. DK17, 1588021:Arthrobacter sp. Hiyo4, 132919:Rhodococcus jostii, 1312954:Arthrobacter sp. Br18, 85085:Pseudarthrobacter chlorophenolicus, 37919:R…
RAxML_bestTree.OG_03272	1545728:Mycobacterium sp. EPa45, 1370121:Mycobacterium sp. UM_WWY, 37916:Mycobacterium chlorophenolicum, 710685:Mycobacterium rhodesiae NBB3, 1380386:Mycobacterium sp. URHB0044, 141349:Mycobacterium lentiflavum, 244292:Mycobacterium nebraskense, 1449048:Mycobacterium sp. UNC280MFTsu5.1, 1449060:Mycobacterium sp. UNCCL9, 487514:Mycobacterium kyorinense, 46351:Mycobacterium hassiacum, 146018:Mycoba…	103808:Rhodococcus sp. AD45, 1752066:Rhodococcus sp. KB6, 101510:Rhodococcus jostii RHA1, 103816:Rhodococcus pyridinivorans, 1170698:Rhodococcus sp. R1101, 713612:Rhodococcus sp. Chr-9, 37919:Rhodococcus opacus, 1827:Rhodococcus, 1828:Rhodococcus fascians, 1829:Rhodococcus rhodochrous, 1833:Rhodococcus erythropolis, 525370:Rhodococcus hoagii ATCC 33707, 260936:Rhodococcus sp. RD6.2, 334542:Rhodoc…	Rhodococcus, genus, 1827	1827	genus	root,cellular organisms,Bacteria,Terrabacteria group,Actinobacteria,Actinobacteria,Corynebacteriales,Nocardiaceae,Rhodococcus	1587522:Rhodococcus sp. MEB064, 1449068:Rhodococcus sp. UNC23MFCrub1.1, 1736210:Rhodococcus sp. Leaf7
RAxML_bestTree.OG_03276	1160711:Mycobacterium avium subsp. hominissuis A5, 1160712:Mycobacterium avium subsp. hominissuis 3388, 37916:Mycobacterium chlorophenolicum, 1120797:Mycobacterium sp. 141, 1380386:Mycobacterium sp. URHB0044, 525368:Mycobacterium parascrofulaceum ATCC BAA-614, 244292:Mycobacterium nebraskense, 1138871:Mycobacterium yongonense 05-1390, 1402966:Mycobacterium avium subsp. hominissuis 100, 146020:Myc…	630403:Tomitella biformata	Tomitella biformata,630403	630403	species	root,cellular organisms,Bacteria,Terrabacteria group,Actinobacteria,Actinobacteria,Corynebacteriales,unclassified Corynebacteriales,Tomitella,Tomitella biformata	103808:Rhodococcus sp. AD45, 257281:Nocardia concava, 1381122:Rhodococcus erythropolis DN1, 103816:Rhodococcus pyridinivorans, 1736458:Nocardia sp. Root136, 1807499:Rhodococcus sp. LB1, 1141647:Nocardia arizonensis, 1463824:Nocardia sp. NRRL WC-3656, 1736210:Rhodococcus sp. Leaf7, 257277:Nocardia aobensis, 1141657:Nocardia vulneris, 132249:Nocardia veterana, 37919:Rhodococcus opacus, 1827:Rhodoco…
RAxML_bestTree.OG_03286	1245787:Mycobacterium tuberculosis GuangZ0019, 33892:Mycobacterium bovis BCG, 1765:Mycobacterium bovis, 33894:Mycobacterium africanum, 652616:Mycobacterium tuberculosis str. Erdman = ATCC 35801, 1205674:Mycobacterium canettii CIPT 140070010, 1773:Mycobacterium tuberculosis, 1205677:Mycobacterium canettii CIPT 140070017, 1136880:Mycobacterium pseudoshottsii JCM 15466, 1448771:Mycobacterium tubercu…	122:Gimesia maris, 344747:Gimesia maris DSM 8797	Gimesia maris, species, 122	122	species	root,cellular organisms,Bacteria,PVC group,Planctomycetes,Planctomycetia,Planctomycetales,Planctomycetaceae,Gimesia,Gimesia maris	573569:Francisella sp. TX077308
RAxML_bestTree.OG_03297	36809:Mycobacterium abscessus, 1132508:Mycobacterium abscessus UC22	1829:Rhodococcus rhodochrous	Rhodococcus rhodochrous,1829	1829	species	root,cellular organisms,Bacteria,Terrabacteria group,Actinobacteria,Actinobacteria,Corynebacteriales,Nocardiaceae,Rhodococcus,Rhodococcus rhodochrous	930171:Pseudarthrobacter phenanthrenivorans Sphe3, 361575:Pseudarthrobacter phenanthrenivorans, 300028:Rhodococcus triatomae, 228599:Nocardia higoensis
RAxML_bestTree.OG_03305	1370121:Mycobacterium sp. UM_WWY, 37916:Mycobacterium chlorophenolicum, 710685:Mycobacterium rhodesiae NBB3, 1380386:Mycobacterium sp. URHB0044, 141349:Mycobacterium lentiflavum, 243243:Mycobacterium avium 104, 525368:Mycobacterium parascrofulaceum ATCC BAA-614, 451644:Mycobacterium conceptionense, 244292:Mycobacterium nebraskense, 1449048:Mycobacterium sp. UNC280MFTsu5.1, 487514:Mycobacterium ky…	191495:Conexibacter woesei	Conexibacter woesei,191495	191495	species	root,cellular organisms,Bacteria,Terrabacteria group,Actinobacteria,Thermoleophilia,Solirubrobacterales,Conexibacteraceae,Conexibacter,Conexibacter woesei	1172194:Hydrocarboniphaga effusa AP103, 243629:Hydrocarboniphaga effusa
RAxML_bestTree.OG_03353	1205674:Mycobacterium canettii CIPT 140070010, 1205675:Mycobacterium canettii CIPT 140070008, 1048245:Mycobacterium canettii CIPT 140010059, 1205677:Mycobacterium canettii CIPT 140070017	29405:Microlunatus phosphovorus	Microlunatus phosphovorus,29405	29405	species	root,cellular organisms,Bacteria,Terrabacteria group,Actinobacteria,Actinobacteria,Propionibacteriales,Propionibacteriaceae,Microlunatus,Microlunatus phosphovorus	159896:Microbacterium gubbeenense, 1643443:Microbacterium sp. Ag1
RAxML_bestTree.OG_03365	362242:Mycobacterium ulcerans Agy99, 1229516:Mycobacterium marinum str. Europe, 1370120:Mycobacterium sp. UM_WGJ, 1324269:Mycobacterium sp. TKK-01-0059, 512402:Mycobacterium heraklionense, 261524:Mycobacterium liflandii, 1010838:Mycobacterium avium subsp. paratuberculosis S397, 1335321:Mycobacterium sp. MAC_011194_8550, 244292:Mycobacterium nebraskense, 557599:Mycobacterium kansasii ATCC 12478, 1…	103808:Rhodococcus sp. AD45, 1384060:Rhodococcus sp. P27, 1381122:Rhodococcus erythropolis DN1, 1827:Rhodococcus, 1829:Rhodococcus rhodochrous, 260936:Rhodococcus sp. RD6.2, 1833:Rhodococcus erythropolis, 224843:Rhodococcus sp. ADH, 1752066:Rhodococcus sp. KB6, 334542:Rhodococcus qingshengii, 1049584:Rhodococcus enclensis, 1661385:Rhodococcus sp. ARP2, 300028:Rhodococcus triatomae, 234621:Rhodoco…	Rhodococcus, genus, 1827	1827	genus	root,cellular organisms,Bacteria,Terrabacteria group,Actinobacteria,Actinobacteria,Corynebacteriales,Nocardiaceae,Rhodococcus	1449069:Rhodococcus sp. UNC363MFTsu5.1
RAxML_bestTree.OG_03367	1545728:Mycobacterium sp. EPa45, 431269:Mycobacterium setense, 362242:Mycobacterium ulcerans Agy99, 1795:Mycobacterium neoaurum, 1422085:Mycobacterium tuberculosis TB_RSA169, 228230:Mycobacterium canariasense, 1236609:Mycobacterium bohemicum DSM 44277, 1800:Mycobacterium chubuense, 1370121:Mycobacterium sp. UM_WWY, 1804:Mycobacterium gilvum, 1807:Mycobacterium obuense, 146020:Mycobacterium brisba…	1760:Actinobacteria, 1313067:Williamsia sp. D3	Actinobacteria, class, 1760	1760	class	root,cellular organisms,Bacteria,Terrabacteria group,Actinobacteria,Actinobacteria	1587522:Rhodococcus sp. MEB064, 1827:Rhodococcus, 1828:Rhodococcus fascians, 1449068:Rhodococcus sp. UNC23MFCrub1.1, 1736210:Rhodococcus sp. Leaf7, 1736302:Rhodococcus sp. Leaf233, 1268303:Rhodococcus sp. AW25M09, 1564114:Rhodococcus sp. B7740, 1150676:Rhodococcus sp. 29MFTsu3.1, 1172184:Rhodococcus sp. 114MFTsu3.1, 1603258:Williamsia herbipolensis, 1736349:Williamsia sp. Leaf354, 1736319:Rhodoco…
RAxML_bestTree.OG_03374	362242:Mycobacterium ulcerans Agy99, 1389959:Mycobacterium bovis AN5, 443149:Mycobacterium tuberculosis CCDC5079, 1438822:Mycobacterium bovis B2 7505, 1408914:Mycobacterium tuberculosis UT0022, 261524:Mycobacterium liflandii, 1448728:Mycobacterium tuberculosis M1928, 1354141:Mycobacterium africanum MAL020136, 515615:Mycobacterium tuberculosis 94_M4241A, 1306400:Mycobacterium tuberculosis str. Bei…	745408:Rhodococcus sp. JVH1, 1827:Rhodococcus, 1793160:Rhodococcus sp. SC4, 1807499:Rhodococcus sp. LB1, 1449069:Rhodococcus sp. UNC363MFTsu5.1, 44752:Rhodococcus wratislaviensis, 132919:Rhodococcus jostii, 262776:Rhodococcus imtechensis, 37919:Rhodococcus opacus	Rhodococcus, genus, 1827	1827	genus	root,cellular organisms,Bacteria,Terrabacteria group,Actinobacteria,Actinobacteria,Corynebacteriales,Nocardiaceae,Rhodococcus	1736401:Arthrobacter sp. Soil762, 595593:Arthrobacter sp. A3, 121292:Pseudarthrobacter sulfonivorans, 1704044:Arthrobacter sp. ERGS1:01, 1449044:Arthrobacter sp. UNC362MFTsu5.1, 1588021:Arthrobacter sp. Hiyo4, 1736342:Arthrobacter sp. Leaf337, 1157944:Arthrobacter sp. 131MFCol6.1, 1588020:Arthrobacter sp. Hiyo1, 1150398:Arthrobacter sp. 9MFCol3.1
RAxML_bestTree.OG_03398	1448642:Mycobacterium tuberculosis M1270, 675522:Mycobacterium tuberculosis SUMu011, 1205675:Mycobacterium canettii CIPT 140070008, 1765:Mycobacterium bovis, 1438865:Mycobacterium tuberculosis 2484AR, 1768:Mycobacterium kansasii, 1448393:Mycobacterium tuberculosis TKK_03_0021, 1205674:Mycobacterium canettii CIPT 140070010, 77643:Mycobacterium tuberculosis complex, 675512:Mycobacterium tuberculosi…	1827:Rhodococcus, 1829:Rhodococcus rhodochrous, 1830:Rhodococcus ruber	Rhodococcus, genus, 1827	1827	genus	root,cellular organisms,Bacteria,Terrabacteria group,Actinobacteria,Actinobacteria,Corynebacteriales,Nocardiaceae,Rhodococcus	285540:Streptomyces thermolilacinus, 1157637:Streptomyces sp. BoleA5, 1155718:Streptomyces sp. MspMP-M5, 1359208:Streptomyces sp. TP-A0356, 1609098:Streptomyces sp. NRRL F-5122, 44060:Streptomyces megasporus
RAxML_bestTree.OG_03399	1380386:Mycobacterium sp. URHB0044, 1763:Mycobacterium, 280871:Mycobacterium llatzerense, 1768:Mycobacterium kansasii, 36809:Mycobacterium abscessus, 1810:Mycobacterium vaccae, 1807:Mycobacterium obuense, 56689:Mycobacterium mucogenicum, 1778:Mycobacterium gordonae, 1762962:Mycobacterium sp. M26, 487514:Mycobacterium kyorinense, 37916:Mycobacterium chlorophenolicum	99480:Tetrasphaera australiensis, 138336:Blastococcus saxobsidens, 1146883:Blastococcus saxobsidens DD2, 1193182:Tetrasphaera australiensis Ben110	Actinobacteria, class, 1760	1760	class	root,cellular organisms,Bacteria,Terrabacteria group,Actinobacteria,Actinobacteria	1760:Actinobacteria, 1056816:Nocardia sp. BMG51109, 1736458:Nocardia sp. Root136
RAxML_bestTree.OG_03424	1545728:Mycobacterium sp. EPa45, 1370121:Mycobacterium sp. UM_WWY, 1335322:Mycobacterium sp. MAC_080597_8934, 37916:Mycobacterium chlorophenolicum, 710685:Mycobacterium rhodesiae NBB3, 1380386:Mycobacterium sp. URHB0044, 141349:Mycobacterium lentiflavum, 451644:Mycobacterium conceptionense, 244292:Mycobacterium nebraskense, 1449048:Mycobacterium sp. UNC280MFTsu5.1, 1449060:Mycobacterium sp. UNCCL…	47872:Micromonospora purpureochromogenes, 103808:Rhodococcus sp. AD45, 1380354:Cellulomonas sp. URHE0023, 1736324:Aeromicrobium sp. Leaf289, 1410949:Verrucosispora sp. MS100047, 1415541:Micromonospora sp. NRRL B-16802, 103816:Rhodococcus pyridinivorans, 1170698:Rhodococcus sp. R1101, 135947:Actinoplanes awajinensis subsp. mycoplanecinus, 1381122:Rhodococcus erythropolis DN1, 543632:Actinoplanes s…	Actinobacteria, class, 1760	1760	class	root,cellular organisms,Bacteria,Terrabacteria group,Actinobacteria,Actinobacteria	103441:Pseudonocardia spinosispora, 551276:Pseudonocardia acaciae
RAxML_bestTree.OG_03433	1765:Mycobacterium bovis, 998092:Mycobacterium bovis BCG str. ATCC 35743, 1773:Mycobacterium tuberculosis, 537209:Mycobacterium tuberculosis GM 1503, 78331:Mycobacterium canettii, 515615:Mycobacterium tuberculosis 94_M4241A	745408:Rhodococcus sp. JVH1, 1827:Rhodococcus, 101510:Rhodococcus jostii RHA1, 1793160:Rhodococcus sp. SC4, 44752:Rhodococcus wratislaviensis, 186196:Rhodococcus sp. DK17, 262776:Rhodococcus imtechensis, 37919:Rhodococcus opacus	Rhodococcus, genus, 1827	1827	genus	root,cellular organisms,Bacteria,Terrabacteria group,Actinobacteria,Actinobacteria,Corynebacteriales,Nocardiaceae,Rhodococcus	1323361:Rhodococcus defluvii, 43767:Rhodococcus hoagii
RAxML_bestTree.OG_03454	318424:Mycobacterium rufum, 350058:Mycobacterium vanbaalenii PYR-1	1169155:Streptomyces sp. CNT302, 1169158:Streptomyces sp. CNS615, 146536:Streptomyces curacoi, 249581:Streptomyces ossamyceticus, 1609106:Streptomyces sp. NRRL B-1568, 1935:Streptomyces violaceoruber, 1968:Streptomyces cellulosae, 1938:Streptomyces viridochromogenes, 1380346:Streptomyces sp. URHA0041, 42236:Streptomyces diastatochromogenes	Streptomyces, genus, 1883	1883	genus	root,cellular organisms,Bacteria,Terrabacteria group,Actinobacteria,Actinobacteria,Streptomycetales,Streptomycetaceae,Streptomyces	1736475:Nocardioides sp. Root151, 433660:Nocardioides halotolerans, 1839:Nocardioides
RAxML_bestTree.OG_03459	1768:Mycobacterium kansasii, 1763:Mycobacterium, 451644:Mycobacterium conceptionense	148446:Burkholderia sp. A1, 28095:Burkholderia gladioli	Burkholderia, genus, 32008	32008	genus	root,cellular organisms,Bacteria,Proteobacteria,Betaproteobacteria,Burkholderiales,Burkholderiaceae,Burkholderia	29448:Bradyrhizobium elkanii, 172088:Bradyrhizobium sp. th.b2, 105972:Methylosarcina fibrata, 56:Sorangium cellulosum, 1654716:Bradyrhizobium viridifuturi, 312253:Bradyrhizobium tropiciagri
RAxML_bestTree.OG_03460	1236609:Mycobacterium bohemicum DSM 44277, 1160711:Mycobacterium avium subsp. hominissuis A5, 1370120:Mycobacterium sp. UM_WGJ, 512402:Mycobacterium heraklionense, 244292:Mycobacterium nebraskense, 262316:Mycobacterium avium subsp. paratuberculosis K-10, 525368:Mycobacterium parascrofulaceum ATCC BAA-614, 875328:Mycobacterium sinense, 339268:Mycobacterium colombiense, 761804:Mycobacterium europae…	366586:Ruania albidiflava	Ruania albidiflava,366586	366586	species	root,cellular organisms,Bacteria,Terrabacteria group,Actinobacteria,Actinobacteria,Micrococcales,Ruaniaceae,Ruania,Ruania albidiflava	337:Burkholderia glumae, 626418:Burkholderia glumae BGR1
RAxML_bestTree.OG_03473	1310114:Mycobacterium tuberculosis CAS/NITR204, 33892:Mycobacterium bovis BCG, 1765:Mycobacterium bovis, 33894:Mycobacterium africanum, 1768:Mycobacterium kansasii, 110505:Mycobacterium heckeshornense, 520140:Mycobacterium tuberculosis EAS054, 1773:Mycobacterium tuberculosis, 1455283:Mycobacterium tuberculosis NRITLD09, 78331:Mycobacterium canettii, 1789:Mycobacterium xenopi	1301088:Rhodococcus sp. EsD8, 1827:Rhodococcus, 191292:Rhodococcus aetherivorans, 1829:Rhodococcus rhodochrous, 1830:Rhodococcus ruber	Rhodococcus, genus, 1827	1827	genus	root,cellular organisms,Bacteria,Terrabacteria group,Actinobacteria,Actinobacteria,Corynebacteriales,Nocardiaceae,Rhodococcus	473531:Nitrosococcus watsonii, 133539:Nitrosococcus halophilus, 1229:Nitrosococcus oceani, 105559:Nitrosococcus watsonii C-113
RAxML_bestTree.OG_03474	1545728:Mycobacterium sp. EPa45, 1370120:Mycobacterium sp. UM_WGJ, 1370121:Mycobacterium sp. UM_WWY, 37916:Mycobacterium chlorophenolicum, 710685:Mycobacterium rhodesiae NBB3, 557599:Mycobacterium kansasii ATCC 12478, 1380386:Mycobacterium sp. URHB0044, 141349:Mycobacterium lentiflavum, 243243:Mycobacterium avium 104, 1001736:Mycobacterium abscessus 6G-0728-S, 244292:Mycobacterium nebraskense, 48…	1993:Actinomadura madurae, 404386:Nonomuraea coxensis, 58123:Spirillospora albida, 28444:Herbidospora cretacea, 1990:Actinomadura atramentaria	Streptosporangiales, order, 85012	85012	order	root,cellular organisms,Bacteria,Terrabacteria group,Actinobacteria,Actinobacteria,Streptosporangiales	1380390:Solirubrobacterales bacterium URHD0059
RAxML_bestTree.OG_03479	339268:Mycobacterium colombiense, 244292:Mycobacterium nebraskense, 1773:Mycobacterium tuberculosis, 36814:Mycobacterium rhodesiae, 47839:Mycobacterium triplex	31962:Actinomadura rifamycini, 68239:Streptomyces mirabilis	Actinobacteria, class, 1760	1760	class	root,cellular organisms,Bacteria,Terrabacteria group,Actinobacteria,Actinobacteria	1160137:Nocardia sp. BMG111209, 282685:Nocardia jiangxiensis
RAxML_bestTree.OG_03494	1310114:Mycobacterium tuberculosis CAS/NITR204, 1449059:Mycobacterium sp. UNC410CL29Cvi84, 1765:Mycobacterium bovis, 39687:Mycobacterium austroafricanum, 1768:Mycobacterium kansasii, 1736457:Mycobacterium sp. Root135, 110539:Mycobacterium vanbaalenii, 1773:Mycobacterium tuberculosis, 56689:Mycobacterium mucogenicum, 1777:Mycobacterium gastri, 512402:Mycobacterium heraklionense, 1304279:Mycobacter…	263909:Gordonia araii	Gordonia araii,263909	263909	species	root,cellular organisms,Bacteria,Terrabacteria group,Actinobacteria,Actinobacteria,Corynebacteriales,Gordoniaceae,Gordonia,Gordonia araii	1267973:Arthrobacter sp. H5
RAxML_bestTree.OG_03500	1765:Mycobacterium bovis, 1438822:Mycobacterium bovis B2 7505, 1768:Mycobacterium kansasii, 1773:Mycobacterium tuberculosis, 1120797:Mycobacterium sp. 141, 1777:Mycobacterium gastri, 222805:Mycobacterium chimaera, 525368:Mycobacterium parascrofulaceum ATCC BAA-614, 78331:Mycobacterium canettii, 240125:Mycobacterium parascrofulaceum, 1441926:Mycobacterium tuberculosis INS_SEN	29405:Microlunatus phosphovorus	Microlunatus phosphovorus,29405	29405	species	root,cellular organisms,Bacteria,Terrabacteria group,Actinobacteria,Actinobacteria,Propionibacteriales,Propionibacteriaceae,Microlunatus,Microlunatus phosphovorus	1451261:Microbacterium sp. MRS-1
RAxML_bestTree.OG_03502	1765:Mycobacterium bovis, 33894:Mycobacterium africanum, 1448775:Mycobacterium tuberculosis M2191, 77643:Mycobacterium tuberculosis complex, 1773:Mycobacterium tuberculosis, 1136880:Mycobacterium pseudoshottsii JCM 15466, 1781:Mycobacterium marinum, 1304279:Mycobacterium tuberculosis str. Haarlem/NITR202, 1187065:Mycobacterium sp. 012931, 1448821:Mycobacterium tuberculosis H2463	56448:Xanthomonas arboricola, 339:Xanthomonas campestris, 343:Xanthomonas translucens	Xanthomonas, genus, 338	338	genus	root,cellular organisms,Bacteria,Proteobacteria,Gammaproteobacteria,Xanthomonadales,Xanthomonadaceae,Xanthomonas	1215092:Pseudomonas alcaligenes NBRC 14159, 190898:Desulfotignum phosphitoxidans, 75612:Pseudomonas mandelii, 43263:Pseudomonas alcaligenes
RAxML_bestTree.OG_03523	875328:Mycobacterium sinense, 1763:Mycobacterium, 1768:Mycobacterium kansasii, 487514:Mycobacterium kyorinense, 1789:Mycobacterium xenopi, 1545694:Mycobacterium sp. UM_NZ2, 557599:Mycobacterium kansasii ATCC 12478	247333:Serinicoccus marinus	Serinicoccus marinus,247333	247333	species	root,cellular organisms,Bacteria,Terrabacteria group,Actinobacteria,Actinobacteria,Micrococcales,Intrasporangiaceae,Serinicoccus,Serinicoccus marinus	767452:Serinicoccus chungangensis, 219301:Brachybacterium muris
RAxML_bestTree.OG_03527	1380386:Mycobacterium sp. URHB0044, 1795:Mycobacterium neoaurum, 1449060:Mycobacterium sp. UNCCL9, 228230:Mycobacterium canariasense, 912594:Mycobacterium iranicum, 1763:Mycobacterium, 1736504:Mycobacterium sp. Root265, 318425:Mycobacterium aromaticivorans	77635:Bifidobacterium subtile, 83341:Gordonia rhizosphera	Actinobacteria, class, 1760	1760	class	root,cellular organisms,Bacteria,Terrabacteria group,Actinobacteria,Actinobacteria	1298860:Microbacterium sp. URHA0036
RAxML_bestTree.OG_03529	875328:Mycobacterium sinense, 81858:Mycobacterium elephantis, 1763:Mycobacterium, 1765:Mycobacterium bovis, 33894:Mycobacterium africanum, 1091500:Mycobacterium tuberculosis RGTB327, 998092:Mycobacterium bovis BCG str. ATCC 35743, 1773:Mycobacterium tuberculosis, 1806:Mycobacterium microti, 342002:Mycobacterium arupense, 1772276:Mycobacterium sp. IS-1556, 1545694:Mycobacterium sp. UM_NZ2, 1304279…	1158144:Thioalkalivibrio sp. ALJ1, 1158146:Thioalkalivibrio sp. ALJT, 106633:Thioalkalivibrio, 590061:Halomonas sp. KM-1, 1158160:Thioalkalivibrio sp. AKL17, 1403540:Halomonas sp. BC04, 1158169:Thioalkalivibrio sp. ALE9, 1158172:Thioalkalivibrio sp. ALE16, 1158173:Thioalkalivibrio sp. ALE17, 1158179:Thioalkalivibrio sp. ALE28, 1158181:Thioalkalivibrio sp. ALE30, 1269813:Thioalkalivibrio sp. ALR17…	Gammaproteobacteria, class, 1236	1236	class	root,cellular organisms,Bacteria,Proteobacteria,Gammaproteobacteria	1120705:Sphingopyxis sp. LC363, 1381123:Aliihoeflea sp. 2WW, 588932:Brevundimonas naejangsanensis, 1244513:Luteimonas huabeiensis, 209897:Afifella pfennigii, 206506:Kerstersia gyiorum, 397260:Sphingomonas sanxanigenens, 1759073:Sphingopyxis sp. H115, 1732019:Xanthomonas sp. Mitacek01, 305977:Pusillimonas noertemannii, 506:Alcaligenaceae, 507:Alcaligenes, 1547516:Luteimonas sp. FCS-9, 314266:Sphin…
RAxML_bestTree.OG_03534	1438849:Mycobacterium tuberculosis 2094HD, 1763:Mycobacterium, 1765:Mycobacterium bovis, 1448777:Mycobacterium tuberculosis M2352, 1773:Mycobacterium tuberculosis, 1423539:Mycobacterium tuberculosis BTB11-160, 1304279:Mycobacterium tuberculosis str. Haarlem/NITR202, 1335321:Mycobacterium sp. MAC_011194_8550, 78331:Mycobacterium canettii	444608:Gryllotalpicola ginsengisoli	Gryllotalpicola ginsengisoli,444608	444608	species	root,cellular organisms,Bacteria,Terrabacteria group,Actinobacteria,Actinobacteria,Micrococcales,Microbacteriaceae,Gryllotalpicola,Gryllotalpicola ginsengisoli	56:Sorangium cellulosum, 191495:Conexibacter woesei
RAxML_bestTree.OG_03540	1765:Mycobacterium bovis, 33894:Mycobacterium africanum, 1091500:Mycobacterium tuberculosis RGTB327, 1091501:Mycobacterium tuberculosis RGTB423, 1773:Mycobacterium tuberculosis, 1447504:Mycobacterium tuberculosis MD14620, 1324244:Mycobacterium tuberculosis TKK-01-0034, 1304279:Mycobacterium tuberculosis str. Haarlem/NITR202, 78331:Mycobacterium canettii	31962:Actinomadura rifamycini, 58123:Spirillospora albida	Thermomonosporaceae, family, 2012	2012	family	root,cellular organisms,Bacteria,Terrabacteria group,Actinobacteria,Actinobacteria,Streptosporangiales,Thermomonosporaceae	40988:Saccharomonospora azurea, 40989:Saccharomonospora cyanea, 75294:Saccharomonospora xinjiangensis
RAxML_bestTree.OG_03562	1773:Mycobacterium tuberculosis, 1765:Mycobacterium bovis, 1091501:Mycobacterium tuberculosis RGTB423, 443149:Mycobacterium tuberculosis CCDC5079, 1304279:Mycobacterium tuberculosis str. Haarlem/NITR202, 78331:Mycobacterium canettii	29405:Microlunatus phosphovorus	Microlunatus phosphovorus,29405	29405	species	root,cellular organisms,Bacteria,Terrabacteria group,Actinobacteria,Actinobacteria,Propionibacteriales,Propionibacteriaceae,Microlunatus,Microlunatus phosphovorus	203523:Longispora albida
RAxML_bestTree.OG_03566	515617:Mycobacterium tuberculosis T92, 1310114:Mycobacterium tuberculosis CAS/NITR204, 1765:Mycobacterium bovis, 33894:Mycobacterium africanum, 1773:Mycobacterium tuberculosis, 1304279:Mycobacterium tuberculosis str. Haarlem/NITR202, 78331:Mycobacterium canettii	460086:Kribbella catacumbae, 419479:Jiangella alkaliphila	Actinobacteria, class, 1760	1760	class	root,cellular organisms,Bacteria,Terrabacteria group,Actinobacteria,Actinobacteria	433660:Nocardioides halotolerans
RAxML_bestTree.OG_03570	1545728:Mycobacterium sp. EPa45, 1795:Mycobacterium neoaurum, 228230:Mycobacterium canariasense, 1800:Mycobacterium chubuense, 98668:Mycobacterium septicum, 1802:Mycobacterium farcinogenes, 1804:Mycobacterium gilvum, 1807:Mycobacterium obuense, 1810:Mycobacterium vaccae, 319705:Mycobacterium abscessus subsp. bolletii, 33894:Mycobacterium africanum, 212767:Mycobacterium sp. JS623, 1566885:Mycobact…	92003:Azoarcus toluclasticus, 479435:Kribbella flavida DSM 17836, 182640:Kribbella flavida, 1454003:Candidatus Accumulibacter sp. BA-92, 1454004:Candidatus Accumulibacter sp. BA-93, 1484693:Rhodoferax saidenbachensis, 460086:Kribbella catacumbae, 748247:Azoarcus sp. KH32C	Bacteria, superkingdom, 2	2	superkingdom	root,cellular organisms,Bacteria	47874:Micromonospora rosaria, 135947:Actinoplanes awajinensis subsp. mycoplanecinus, 1380354:Cellulomonas sp. URHE0023, 543632:Actinoplanes subtropicus, 1736339:Cellulomonas sp. Leaf334, 134676:Actinoplanes sp. SE50/110, 43670:Cellulomonas cellasea, 1672219:Cellulomonas sp. A375-1, 113565:Actinoplanes globisporus, 113571:Actinoplanes rectilineatus, 1736362:Cellulomonas sp. Leaf395, 1707:Cellulomo…
RAxML_bestTree.OG_03577	33892:Mycobacterium bovis BCG, 1765:Mycobacterium bovis, 1417030:Mycobacterium tuberculosis KT-0086, 611303:Mycobacterium tuberculosis CPHL_A, 1418253:Mycobacterium tuberculosis 44503, 443149:Mycobacterium tuberculosis CCDC5079, 1773:Mycobacterium tuberculosis, 1400915:Mycobacterium tuberculosis KT-0071, 78331:Mycobacterium canettii, 29311:Mycobacterium haemophilum	1703386:Anaerolineae bacterium SG8_19	Anaerolineae bacterium SG8_19,1703386	1703386	species	root,cellular organisms,Bacteria,Terrabacteria group,Chloroflexi,Anaerolineae,unclassified Anaerolineae,Anaerolineae bacterium SG8_19	1080068:Leptolyngbya sp. O-77, 111781:Leptolyngbya sp. PCC 7376, 1487953:Leptolyngbya sp. JSC-1, 1618023:Aliterella atlantica CENA595, 118161:Pleurocapsa sp. PCC 7319, 310037:Acaryochloris sp. CCMEE 5410, 59930:Cyanobium gracile, 864702:Oscillatoriales cyanobacterium JSC-12, 1246981:Tolypothrix bouteillei
RAxML_bestTree.OG_03593	1765:Mycobacterium bovis, 1305738:Mycobacterium orygis, 1773:Mycobacterium tuberculosis, 1806:Mycobacterium microti, 1304279:Mycobacterium tuberculosis str. Haarlem/NITR202, 78331:Mycobacterium canettii	351187:Salinispora pacifica	Salinispora pacifica,351187	351187	species	root,cellular organisms,Bacteria,Terrabacteria group,Actinobacteria,Actinobacteria,Micromonosporales,Micromonosporaceae,Salinispora,Salinispora pacifica	1736521:Aeromicrobium sp. Root344, 935866:Nocardioides sp. J54, 460086:Kribbella catacumbae
RAxML_bestTree.OG_03600	1765:Mycobacterium bovis, 33894:Mycobacterium africanum, 1423496:Mycobacterium tuberculosis BTB09-001, 1773:Mycobacterium tuberculosis, 1400879:Mycobacterium tuberculosis KT-0014, 1304279:Mycobacterium tuberculosis str. Haarlem/NITR202, 78331:Mycobacterium canettii	1454002:Candidatus Accumulibacter sp. BA-91	Candidatus Accumulibacter sp. BA-91,1454002	1454002	species	root,cellular organisms,Bacteria,Proteobacteria,Betaproteobacteria,unclassified Betaproteobacteria,Candidatus Accumulibacter,Candidatus Accumulibacter sp. BA-91	1263869:Rhodopirellula sallentina
RAxML_bestTree.OG_03604	1768:Mycobacterium kansasii, 1777:Mycobacterium gastri, 78331:Mycobacterium canettii, 1765:Mycobacterium bovis, 1773:Mycobacterium tuberculosis	111564:Kineosphaera limosa, 342230:Amycolatopsis taiwanensis	Actinobacteria, class, 1760	1760	class	root,cellular organisms,Bacteria,Terrabacteria group,Actinobacteria,Actinobacteria	1844:Nocardioides luteus
RAxML_bestTree.OG_03621	1392003:Mycobacterium avium 11-0986, 29311:Mycobacterium haemophilum, 228230:Mycobacterium canariasense, 1160712:Mycobacterium avium subsp. hominissuis 3388, 1804:Mycobacterium gilvum, 46351:Mycobacterium hassiacum, 710421:Mycobacterium chubuense NBB4, 1335322:Mycobacterium sp. MAC_080597_8934, 1168287:Mycobacterium sp. MOTT36Y, 110505:Mycobacterium heckeshornense, 1800:Mycobacterium chubuense, 1…	1316928:Gordonia terrae C-6, 263909:Gordonia araii, 2054:Gordonia bronchialis, 2055:Gordonia terrae, 526226:Gordonia bronchialis DSM 43247, 84595:Gordonia polyisoprenivorans	Gordonia, genus, 2053	2053	genus	root,cellular organisms,Bacteria,Terrabacteria group,Actinobacteria,Actinobacteria,Corynebacteriales,Gordoniaceae,Gordonia	208443:Amycolatopsis balhimycina, 1497974:Georgenia sp. SUBG003
RAxML_bestTree.OG_03638	1380386:Mycobacterium sp. URHB0044, 1763:Mycobacterium, 228230:Mycobacterium canariasense, 1766:Mycobacterium fortuitum, 1772:Mycobacterium smegmatis, 1802:Mycobacterium farcinogenes, 98668:Mycobacterium septicum, 1214102:Mycobacterium fortuitum subsp. fortuitum DSM 46621 = ATCC 6841, 1214915:Mycobacterium smegmatis MKD8, 53462:Mycobacterium mageritense, 1449059:Mycobacterium sp. UNC410CL29Cvi84,…	1576605:Streptomyces sp. 150FB, 67297:Streptomyces flaveolus, 1890:Streptomyces antibioticus, 58117:Microbispora rosea, 68263:Streptomyces regensis, 1463849:Streptomyces sp. NRRL F-3307, 316330:Microbispora sp. ATCC PTA-5024, 66370:Streptomyces flaveus, 1903:Streptomyces corchorusii, 1912:Streptomyces hygroscopicus, 1463935:Streptomyces sp. NRRL WC-3744, 1883:Streptomyces, 264445:Streptomyces hyg…	Actinobacteria, class, 1760	1760	class	root,cellular organisms,Bacteria,Terrabacteria group,Actinobacteria,Actinobacteria	2290:Desulfobacter curvatus, 259354:Desulfatibacillum alkenivorans
RAxML_bestTree.OG_03642	675521:Mycobacterium tuberculosis SUMu010, 1400899:Mycobacterium tuberculosis KT-0048, 1765:Mycobacterium bovis, 1448615:Mycobacterium tuberculosis M992, 1305738:Mycobacterium orygis, 77643:Mycobacterium tuberculosis complex, 1773:Mycobacterium tuberculosis, 1448815:Mycobacterium tuberculosis H3004, 1423451:Mycobacterium tuberculosis BTB05-660, 1354143:Mycobacterium tuberculosis MAL010078, 142354…	1463842:Streptomyces sp. NRRL F-2664, 283811:Stackebrandtia nassauensis, 38312:Rhodococcus rhodnii, 860235:Kibdelosporangium phytohabitans, 2030:Kibdelosporangium aridum, 703222:Kibdelosporangium sp. MJ126-NF4	Actinobacteria, class, 1760	1760	class	root,cellular organisms,Bacteria,Terrabacteria group,Actinobacteria,Actinobacteria	128:Isosphaera pallida, 530564:Pirellula staleyi DSM 6068, 466153:Singulisphaera acidiphila, 756272:Rubinisphaera brasiliensis DSM 5305, 114:Gemmata obscuriglobus, 575540:Isosphaera pallida ATCC 43644, 360055:Zavarzinella formosa, 360056:Schlesneria paludicola, 1210884:Gemmata massiliana
RAxML_bestTree.OG_03655	1187065:Mycobacterium sp. 012931, 261524:Mycobacterium liflandii, 1781:Mycobacterium marinum, 1229516:Mycobacterium marinum str. Europe	455360:Thalassobaculum salexigens, 1515334:Mameliella alba, 217511:Fulvimarina pelagi, 187304:Labrenzia aggregata, 1674922:Labrenzia sp. CP4, 540747:Roseovarius indicus, 1641875:Roseovarius atlanticus, 311410:Labrenzia alba, 1120658:Mesorhizobium sp. LC103, 263378:Salipiger mucosus, 93683:Roseivivax halodurans, 1576596:Pseudovibrio sp. POLY-S9, 197461:Nesiotobacter exalbescens, 1514904:Ahrensia m…	Alphaproteobacteria, class, 28211	28211	class	root,cellular organisms,Bacteria,Proteobacteria,Alphaproteobacteria	1358440:Lutibaculum baratangense, 1653334:Rhizobiales bacterium HL-109, 631454:Lutibaculum baratangense AMV1, 552063:Salinarimonas rosea
RAxML_bestTree.OG_03668	1380386:Mycobacterium sp. URHB0044, 1763:Mycobacterium, 1423492:Mycobacterium tuberculosis BTB08-356, 1765:Mycobacterium bovis, 33894:Mycobacterium africanum, 652616:Mycobacterium tuberculosis str. Erdman = ATCC 35801, 36809:Mycobacterium abscessus, 1205674:Mycobacterium canettii CIPT 140070010, 77643:Mycobacterium tuberculosis complex, 1773:Mycobacterium tuberculosis, 1806:Mycobacterium microti,…	459515:Nakamurella lactea	Nakamurella lactea,459515	459515	species	root,cellular organisms,Bacteria,Terrabacteria group,Actinobacteria,Actinobacteria,Nakamurellales,Nakamurellaceae,Nakamurella,Nakamurella lactea	1121877:Ferrimicrobium acidiphilum DSM 19497, 121039:Ferrimicrobium acidiphilum
RAxML_bestTree.OG_03717	1236609:Mycobacterium bohemicum DSM 44277, 1299329:Mycobacterium avium subsp. avium 2285 (S), 1335321:Mycobacterium sp. MAC_011194_8550, 339268:Mycobacterium colombiense, 35617:Mycobacterium indicus pranii, 141349:Mycobacterium lentiflavum, 262316:Mycobacterium avium subsp. paratuberculosis K-10, 525368:Mycobacterium parascrofulaceum ATCC BAA-614, 1638773:Mycobacterium sp. UM_11, 875328:Mycobacte…	1760:Actinobacteria	Actinobacteria,1760	1760	class	root,cellular organisms,Bacteria,Terrabacteria group,Actinobacteria,Actinobacteria	1752066:Rhodococcus sp. KB6, 450821:Rhodococcus sp. P14, 103816:Rhodococcus pyridinivorans, 1170698:Rhodococcus sp. R1101, 1807499:Rhodococcus sp. LB1, 713612:Rhodococcus sp. Chr-9, 83341:Gordonia rhizosphera, 37919:Rhodococcus opacus, 1827:Rhodococcus, 1829:Rhodococcus rhodochrous, 1830:Rhodococcus ruber, 1833:Rhodococcus erythropolis, 1793160:Rhodococcus sp. SC4, 132919:Rhodococcus jostii, 1912…
RAxML_bestTree.OG_03725	1545728:Mycobacterium sp. EPa45, 431269:Mycobacterium setense, 1797:Mycobacterium thermoresistibile, 228230:Mycobacterium canariasense, 1236609:Mycobacterium bohemicum DSM 44277, 1800:Mycobacterium chubuense, 98668:Mycobacterium septicum, 1804:Mycobacterium gilvum, 1807:Mycobacterium obuense, 146020:Mycobacterium brisbanense, 75922:Mycobacterium tusciae, 710421:Mycobacterium chubuense NBB4, 31842…	1097667:Patulibacter medicamentivorans	Patulibacter medicamentivorans,1097667	1097667	species	root,cellular organisms,Bacteria,Terrabacteria group,Actinobacteria,Thermoleophilia,Solirubrobacterales,Patulibacteraceae,Patulibacter,Patulibacter medicamentivorans	588672:Patulibacter americanus, 1380390:Solirubrobacterales bacterium URHD0059, 427918:Nitriliruptor alkaliphilus, 191495:Conexibacter woesei
RAxML_bestTree.OG_03739	1310114:Mycobacterium tuberculosis CAS/NITR204, 1765:Mycobacterium bovis, 33894:Mycobacterium africanum, 77643:Mycobacterium tuberculosis complex, 1773:Mycobacterium tuberculosis, 1772278:Mycobacterium sp. GA-1331, 115862:Mycobacterium caprae, 1772279:Mycobacterium sp. GA-1379, 1295802:Mycobacterium tuberculosis OFXR-10, 78331:Mycobacterium canettii, 1400893:Mycobacterium tuberculosis KT-0039, 17…	44752:Rhodococcus wratislaviensis, 262776:Rhodococcus imtechensis, 132919:Rhodococcus jostii, 745408:Rhodococcus sp. JVH1, 37919:Rhodococcus opacus	Rhodococcus, genus, 1827	1827	genus	root,cellular organisms,Bacteria,Terrabacteria group,Actinobacteria,Actinobacteria,Corynebacteriales,Nocardiaceae,Rhodococcus	219314:Aeromicrobium marinum
RAxML_bestTree.OG_03741	1545728:Mycobacterium sp. EPa45, 1247747:Mycobacterium avium subsp. paratuberculosis S5, 1160711:Mycobacterium avium subsp. hominissuis A5, 1160712:Mycobacterium avium subsp. hominissuis 3388, 1370121:Mycobacterium sp. UM_WWY, 1335321:Mycobacterium sp. MAC_011194_8550, 37916:Mycobacterium chlorophenolicum, 710685:Mycobacterium rhodesiae NBB3, 1198627:Mycobacterium abscessus subsp. massiliense str…	2054:Gordonia bronchialis, 337191:Gordonia sp. KTR9, 1241906:Gordonia sp. NB4-1Y, 526226:Gordonia bronchialis DSM 43247, 84595:Gordonia polyisoprenivorans, 36823:Gordonia sputi, 1121721:Gordonia kroppenstedtii, 122202:Gordonia jacobaea, 89051:Gordonia desulfuricans, 89053:Gordonia amicalis	Gordonia, genus, 2053	2053	genus	root,cellular organisms,Bacteria,Terrabacteria group,Actinobacteria,Actinobacteria,Corynebacteriales,Gordoniaceae,Gordonia	1169152:Nocardia sp. CNY236, 630403:Tomitella biformata, 450821:Rhodococcus sp. P14, 103816:Rhodococcus pyridinivorans, 1170698:Rhodococcus sp. R1101, 1807499:Rhodococcus sp. LB1, 713612:Rhodococcus sp. Chr-9, 1587522:Rhodococcus sp. MEB064, 262776:Rhodococcus imtechensis, 1564114:Rhodococcus sp. B7740, 1736210:Rhodococcus sp. Leaf7, 290231:Nocardia exalbida, 1141657:Nocardia vulneris, 37919:Rhod…
RAxML_bestTree.OG_03745	1765:Mycobacterium bovis, 1773:Mycobacterium tuberculosis, 1304279:Mycobacterium tuberculosis str. Haarlem/NITR202, 487514:Mycobacterium kyorinense, 78331:Mycobacterium canettii, 1789:Mycobacterium xenopi	1431688:Thiohalocapsa sp. ML1, 61598:Lamprocystis purpurea	Chromatiaceae, family, 1046	1046	family	root,cellular organisms,Bacteria,Proteobacteria,Gammaproteobacteria,Chromatiales,Chromatiaceae	278956:Opitutaceae bacterium TAV1
RAxML_bestTree.OG_03757	1765:Mycobacterium bovis, 33894:Mycobacterium africanum, 1205676:Mycobacterium canettii CIPT 140060008, 1773:Mycobacterium tuberculosis, 1091501:Mycobacterium tuberculosis RGTB423, 1048245:Mycobacterium canettii CIPT 140010059, 1304279:Mycobacterium tuberculosis str. Haarlem/NITR202, 537210:Mycobacterium tuberculosis T17, 78331:Mycobacterium canettii	1033736:Brevibacterium senegalense	Brevibacterium senegalense,1033736	1033736	species	root,cellular organisms,Bacteria,Terrabacteria group,Actinobacteria,Actinobacteria,Micrococcales,Brevibacteriaceae,Brevibacterium,Brevibacterium senegalense	1793160:Rhodococcus sp. SC4, 665004:Thermobifida cellulosilytica TB100, 1807499:Rhodococcus sp. LB1, 713612:Rhodococcus sp. Chr-9, 83341:Gordonia rhizosphera, 1141647:Nocardia arizonensis, 1463824:Nocardia sp. NRRL WC-3656, 47761:Streptomyces ochraceiscleroticus, 1428628:Streptomyces mangrovisoli, 383381:Erythrobacter sp. JL475, 1172185:Nocardia sp. 348MFTsu5.1, 582680:Microbacterium azadirachtae…
RAxML_bestTree.OG_03768	1310114:Mycobacterium tuberculosis CAS/NITR204, 83331:Mycobacterium tuberculosis CDC1551, 1765:Mycobacterium bovis, 611302:Mycobacterium tuberculosis T46, 1091500:Mycobacterium tuberculosis RGTB327, 1773:Mycobacterium tuberculosis, 1397941:Mycobacterium tuberculosis TKK_04_0033, 1304279:Mycobacterium tuberculosis str. Haarlem/NITR202, 78331:Mycobacterium canettii	256035:Glycomyces arizonensis	Glycomyces arizonensis,256035	256035	species	root,cellular organisms,Bacteria,Terrabacteria group,Actinobacteria,Actinobacteria,Glycomycetales,Glycomycetaceae,Glycomyces,Glycomyces arizonensis	1431688:Thiohalocapsa sp. ML1, 1704024:Nitrospira bacterium SG8_35_1, 1704026:Nitrospira bacterium SM23_35, 1703399:Deltaproteobacteria bacterium SM23_61, 1703359:Gemmatimonas sp. SM23_52
RAxML_bestTree.OG_03771	244292:Mycobacterium nebraskense, 1765:Mycobacterium bovis, 1400873:Mycobacterium tuberculosis KT-0006, 1205674:Mycobacterium canettii CIPT 140070010, 1423567:Mycobacterium tuberculosis BTB12-400, 1773:Mycobacterium tuberculosis, 36814:Mycobacterium rhodesiae, 1205677:Mycobacterium canettii CIPT 140070017, 1777:Mycobacterium gastri, 1448722:Mycobacterium tuberculosis M1893, 1448754:Mycobacterium …	1267973:Arthrobacter sp. H5, 271431:Arthrobacter castelli, 1703:Brevibacterium linens, 53358:Intrasporangium calvum, 993071:Arthrobacter sp. NIO-1057, 256701:Glutamicibacter arilaitensis	Micrococcales, order, 85006	85006	order	root,cellular organisms,Bacteria,Terrabacteria group,Actinobacteria,Actinobacteria,Micrococcales	138336:Blastococcus saxobsidens, 445576:Pseudonocardia sp. AL041005-10, 761194:Pseudonocardia sp. P1, 551276:Pseudonocardia acaciae, 1641402:Pseudonocardia sp. HH130629-09, 240495:Pseudonocardia dioxanivorans, 103441:Pseudonocardia spinosispora, 1847:Pseudonocardia, 402650:Actinomycetospora chiangmaiensis, 2074:Pseudonocardia autotrophica, 882856:Pseudonocardia sp. P2, 54010:Pseudonocardia asacch…
RAxML_bestTree.OG_03777	1764:Mycobacterium avium, 1765:Mycobacterium bovis, 33894:Mycobacterium africanum, 1423497:Mycobacterium tuberculosis BTB09-036, 1773:Mycobacterium tuberculosis, 1772278:Mycobacterium sp. GA-1331, 1391992:Mycobacterium avium subsp. avium 11-4751, 115862:Mycobacterium caprae, 1391991:Mycobacterium avium subsp. avium 10-9275, 675512:Mycobacterium tuberculosis SUMu001, 611302:Mycobacterium tuberculo…	47312:Tsukamurella pulmonis	Tsukamurella pulmonis,47312	47312	species	root,cellular organisms,Bacteria,Terrabacteria group,Actinobacteria,Actinobacteria,Corynebacteriales,Tsukamurellaceae,Tsukamurella,Tsukamurella pulmonis	222534:Frankia elaeagni
RAxML_bestTree.OG_03791	572418:Mycobacterium africanum GM041182, 1765:Mycobacterium bovis, 33894:Mycobacterium africanum, 1768:Mycobacterium kansasii, 1773:Mycobacterium tuberculosis, 1048245:Mycobacterium canettii CIPT 140010059, 78331:Mycobacterium canettii	1736210:Rhodococcus sp. Leaf7	Rhodococcus sp. Leaf7,1736210	1736210	species	root,cellular organisms,Bacteria,Terrabacteria group,Actinobacteria,Actinobacteria,Corynebacteriales,Nocardiaceae,Rhodococcus,Rhodococcus sp. Leaf7	761194:Pseudonocardia sp. P1, 60894:Saccharopolyspora spinosa, 1814:Amycolatopsis methanolica, 1847:Pseudonocardia
RAxML_bestTree.OG_03793	1423522:Mycobacterium tuberculosis BTB10-277, 1448675:Mycobacterium tuberculosis M1410, 1765:Mycobacterium bovis, 1773:Mycobacterium tuberculosis, 1778:Mycobacterium gordonae, 115862:Mycobacterium caprae, 78331:Mycobacterium canettii, 1790:Mycobacterium asiaticum	553:Pantoea ananatis, 286:Pseudomonas, 1123863:Pantoea ananatis LMG 5342	Gammaproteobacteria, class, 1236	1236	class	root,cellular organisms,Bacteria,Proteobacteria,Gammaproteobacteria	1736:Eubacterium limosum, 558152:Chryseobacterium piperi, 1453349:Nonlabens sp. YIK11
RAxML_bestTree.OG_03805	36809:Mycobacterium abscessus, 670516:Mycobacterium chelonae group, 83262:Mycobacterium immunogenum, 1774:Mycobacterium chelonae	47312:Tsukamurella pulmonis, 2061:Tsukamurella paurometabola	Tsukamurella, genus, 2060	2060	genus	root,cellular organisms,Bacteria,Terrabacteria group,Actinobacteria,Actinobacteria,Corynebacteriales,Tsukamurellaceae,Tsukamurella	947969:Cellulomonas carbonis T26, 1522310:Mobilicoccus massiliensis, 571913:Luteipulveratus mongoliensis, 364298:Janibacter hoylei, 412687:Intrasporangium oryzae, 1380370:Intrasporangiaceae bacterium URHB0013, 99480:Tetrasphaera australiensis, 99481:Tetrasphaera japonica, 1330458:Agrococcus pavilionensis RW1, 1658671:Arsenicicoccus sp. oral taxon 190, 1736415:Phycicoccus sp. Soil803, 1304865:Cell…
RAxML_bestTree.OG_03806	1001728:Mycobacterium abscessus 5S-0304, 431269:Mycobacterium setense, 1299330:Mycobacterium avium subsp. avium 2285 (R), 1795:Mycobacterium neoaurum, 1797:Mycobacterium thermoresistibile, 228230:Mycobacterium canariasense, 1800:Mycobacterium chubuense, 98668:Mycobacterium septicum, 1802:Mycobacterium farcinogenes, 1804:Mycobacterium gilvum, 1807:Mycobacterium obuense, 146020:Mycobacterium brisba…	103808:Rhodococcus sp. AD45, 1752066:Rhodococcus sp. KB6, 101510:Rhodococcus jostii RHA1, 103816:Rhodococcus pyridinivorans, 713612:Rhodococcus sp. Chr-9, 935199:Rhodococcus sp. p52, 1827:Rhodococcus, 1829:Rhodococcus rhodochrous, 1830:Rhodococcus ruber, 1129896:Rhodococcus opacus M213, 1833:Rhodococcus erythropolis, 1165867:Rhodococcus imtechensis RKJ300 = JCM 13270, 132919:Rhodococcus jostii, 3…	Rhodococcus, genus, 1827	1827	genus	root,cellular organisms,Bacteria,Terrabacteria group,Actinobacteria,Actinobacteria,Corynebacteriales,Nocardiaceae,Rhodococcus	286802:Segniliparus rotundus, 286804:Segniliparus rugosus
[truncated: 1,268 more rows]

## Sheet: Ancestral_state recons_results_
Resulsts of ancestral state reconstruction with Count:
[truncated: 1,685 more rows]

## Sheet: predicted GO and Pfam terms
Predicted Gene Ontology and Pfam terms of groups with detected HGT pattern
COG ID	GO functional description	Domain description
[truncated: 1,682 more rows]

## Sheet: GO_term_distribution
Results of functional enrichment analysis for the GO terms which appear at least 10 times considering candidate HGT and background dataset
[truncated: 1,172 more rows]

[truncated: 7 more sheets: Pfam_term_distribution, predicted_Kegg_ontologies, Antibiotic resistance informati, groups_multiple_HGT_FastTree, HGTs detected by TREX, Blast_hit_distribution, classification]
